# Supplementary material for: An iTRAQ-Based Proteomics Approach to Clarify the Molecular Physiology of Somatic Embryo Development in Prince Rupprecht's Larch (Larix principis-rupprechtii Mayr)
Source: PLoS One. 2015 Mar 17;10(3):e0119987. doi: 10.1371/journal.pone.0119987 (PMC4363690; doi:10.1371/journal.pone.0119987)
Supplement: S1 Dataset — (XLS) [file pone.0119987.s001.xls]

## Sheet: Sheet1
Accession		Score	Coverage	# Proteins	# Unique Peptides	# Peptides	# PSMs	# AAs	MW [kDa]	calc. pI
Q42434	Luminal-binding protein OS=Spinacia oleracea GN=HSC70 PE=2 SV=1 - [BIP_SPIOL]	252.63	0.1063	7	2	5	55	668	73.5	5.12
P62785	Histone H4 variant TH011 OS=Triticum aestivum PE=3 SV=2 - [H41_WHEAT]	140.62	0.301	6	4	4	38	103	11.4	11.47
A2YQL4	Fructokinase-2 OS=Oryza sativa subsp. indica GN=FRK2 PE=1 SV=2 - [SCRK2_ORYSI]	68.97	0.0327	1	1	1	8	336	35.5	5.17
O64937	Elongation factor 1-alpha OS=Oryza sativa subsp. japonica GN=REFA1 PE=2 SV=2 - [EF1A_ORYSJ]	245.1	0.1409	14	7	7	37	447	49.3	9.06
Q08480	Adenylate kinase B OS=Oryza sativa subsp. japonica GN=ADK-B PE=2 SV=1 - [KAD2_ORYSJ]	68.18	0.0617	1	1	1	3	243	26.7	7.8
P42862	Glucose-6-phosphate isomerase, cytosolic A OS=Oryza sativa subsp. japonica GN=Os03g0776000 PE=2 SV=2 - [G6PIA_ORYSJ]	78.65	0.0212	3	1	1	5	567	62.5	7.28
A2YWQ1	Heat shock protein 81-1 OS=Oryza sativa subsp. indica GN=HSP81-1 PE=2 SV=1 - [HSP81_ORYSI]	136.12	0.0615	3	1	4	16	699	80.1	5.07
Q9AUR7	Coatomer subunit alpha-2 OS=Oryza sativa subsp. japonica GN=Os03g0711500 PE=2 SV=1 - [COPA2_ORYSJ]	42.07	0.0197	2	2	2	2	1218	136.2	6.96
Q0DLA3	Actin-depolymerizing factor 7 OS=Oryza sativa subsp. japonica GN=ADF7 PE=3 SV=2 - [ADF7_ORYSJ]	37.31	0.0863	3	1	1	1	139	16	6.73
Q8H852	Coatomer subunit gamma-1 OS=Oryza sativa subsp. japonica GN=Os03g0227000 PE=2 SV=2 - [COPG1_ORYSJ]	52.66	0.0215	3	2	2	2	884	98.5	5.21
A2YXU2	Proteasome subunit alpha type-7-A OS=Oryza sativa subsp. indica GN=OsI_029135 PE=2 SV=2 - [PSA7A_ORYSI]	69.41	0.1446	3	2	2	4	249	27.3	7.43
P49199	40S ribosomal protein S8 OS=Oryza sativa subsp. japonica GN=RPS8 PE=2 SV=2 - [RS8_ORYSJ]	165.17	0.1364	3	2	2	22	220	24.8	10.4
Q5QMN3	DEAD-box ATP-dependent RNA helicase 20 OS=Oryza sativa subsp. japonica GN=Os01g0197200 PE=3 SV=2 - [RH20_ORYSJ]	49.52	0.0223	4	1	1	2	494	54.6	8.27
A2X8Q3	Soluble inorganic pyrophosphatase OS=Oryza sativa subsp. indica GN=IPP PE=2 SV=1 - [IPYR_ORYSI]	53.27	0.1355	4	2	2	4	214	24.1	5.86
P48642	Glutathione reductase, cytosolic OS=Oryza sativa subsp. japonica GN=GRC2 PE=2 SV=2 - [GSHRC_ORYSJ]	47.83	0.0302	1	1	1	3	496	53.5	6.67
P52428	Proteasome subunit alpha type-1 OS=Oryza sativa subsp. japonica GN=PAF1 PE=2 SV=1 - [PSA1_ORYSJ]	67.84	0.0556	1	1	1	2	270	29.6	5.54
Q69VD5	Protein argonaute PNH1 OS=Oryza sativa subsp. japonica GN=PHN1 PE=2 SV=1 - [PNH1_ORYSJ]	68.87	0.0174	3	1	1	3	979	108.3	9.2
Q05758	Ketol-acid reductoisomerase, chloroplastic OS=Arabidopsis thaliana GN=At3g58610 PE=2 SV=2 - [ILV5_ARATH]	103.89	0.066	3	2	2	6	591	63.8	6.8
Q40079	V-type proton ATPase subunit B 2 OS=Hordeum vulgare PE=2 SV=1 - [VATB2_HORVU]	142.96	0.0766	7	3	3	11	483	53.7	5.24
P30172	Actin-100 (Fragment) OS=Solanum tuberosum GN=AC100 PE=3 SV=1 - [ACT12_SOLTU]	228.99	0.2409	7	1	5	32	357	39.5	5.83
P53504	Actin-1 OS=Sorghum bicolor GN=AC1 PE=2 SV=1 - [ACT1_SORBI]	300.93	0.2891	21	1	7	36	377	41.8	5.69
Q96483	Actin-51 (Fragment) OS=Solanum lycopersicum PE=3 SV=1 - [ACT2_SOLLC]	267.37	0.3095	16	1	6	45	336	37.2	5.44
P46258	Actin-3 OS=Pisum sativum PE=2 SV=1 - [ACT3_PEA]	272.05	0.2759	18	0	6	38	377	41.6	5.49
P93375	Actin-104 (Fragment) OS=Nicotiana tabacum PE=3 SV=1 - [ACT7_TOBAC]	299.54	0.3185	18	0	6	38	336	37.1	5.85
O65316	Actin OS=Mesostigma viride PE=3 SV=1 - [ACT_MESVI]	221.75	0.2679	14	1	6	26	377	41.6	5.48
P42643	14-3-3-like protein GF14 chi OS=Arabidopsis thaliana GN=GRF1 PE=1 SV=3 - [14331_ARATH]	82.52	0.1423	27	1	3	7	267	29.9	4.81
Q38950	Serine/threonine-protein phosphatase 2A 65 kDa regulatory subunit A beta isoform OS=Arabidopsis thaliana GN=PP2AA2 PE=1 SV=2 - [2AAB_ARATH]	38.94	0.017	1	1	1	2	587	65.6	5.14
P31167	ADP,ATP carrier protein 1, mitochondrial OS=Arabidopsis thaliana GN=ANT1 PE=1 SV=2 - [ADT1_ARATH]	55.31	0.0551	1	2	2	4	381	41.4	9.83
O04379	Protein argonaute OS=Arabidopsis thaliana GN=AGO1 PE=1 SV=1 - [AGO1_ARATH]	24.45	0.0095	1	1	1	1	1048	116.1	9.29
Q9SLK2	ALA-interacting subunit 3 OS=Arabidopsis thaliana GN=ALIS3 PE=1 SV=1 - [ALIS3_ARATH]	33.75	0.0229	4	1	1	1	349	38.9	9.54
P46637	Arginase OS=Arabidopsis thaliana GN=At4g08900 PE=2 SV=1 - [ARGI1_ARATH]	20.89	0.0292	2	1	1	1	342	37.3	6.55
Q9LV34	Beta-glucosidase 43 OS=Arabidopsis thaliana GN=BGLU43 PE=2 SV=2 - [BGL43_ARATH]	33.55	0.0319	2	1	1	1	501	57.2	7.25
Q9SAE3	Cytochrome P450 71B28 OS=Arabidopsis thaliana GN=CYP71B28 PE=2 SV=1 - [C71BS_ARATH]	26.01	0.0224	8	1	1	1	490	56.5	7.03
Q42547	Catalase-3 OS=Arabidopsis thaliana GN=CAT3 PE=1 SV=3 - [CATA3_ARATH]	86.54	0.0569	20	2	2	15	492	56.7	7.64
Q9SJH7	Citrate synthase 3, peroxisomal OS=Arabidopsis thaliana GN=CSY3 PE=1 SV=1 - [CISY3_ARATH]	55.04	0.0275	3	1	1	1	509	56.1	7.66
P42730	Heat shock protein 101 OS=Arabidopsis thaliana GN=HSP101 PE=2 SV=2 - [HS101_ARATH]	42.77	0.0252	2	2	2	3	911	101.2	6.13
Q9C952	Cleavage and polyadenylation specificity factor subunit 3-I OS=Arabidopsis thaliana GN=CPSF73-I PE=1 SV=1 - [CPSF3_ARATH]	31.29	0.0144	1	1	1	2	693	77.3	6.06
Q93ZN9	LL-diaminopimelate aminotransferase, chloroplastic OS=Arabidopsis thaliana GN=DAP PE=1 SV=1 - [DAPAT_ARATH]	59.56	0.0412	1	1	1	2	461	50.4	7.34
Q9LVT1	Putative disease resistance protein At5g47280 OS=Arabidopsis thaliana GN=At5g47280 PE=2 SV=1 - [DRL39_ARATH]	32.04	0.0128	1	1	1	2	623	70	5.49
O49160	Eukaryotic translation initiation factor 3 subunit C OS=Arabidopsis thaliana GN=TIF3C1 PE=1 SV=2 - [EIF3C_ARATH]	40.88	0.0122	1	1	1	2	900	102.9	5.36
Q39097	Eukaryotic peptide chain release factor subunit 1-1 OS=Arabidopsis thaliana GN=ERF1-1 PE=2 SV=2 - [ERF1X_ARATH]	69.69	0.0298	1	1	1	5	436	48.7	5.3
Q9LM74	Putative F-box protein At1g20795 OS=Arabidopsis thaliana GN=At1g20795 PE=4 SV=1 - [FB13_ARATH]	24.09	0.0335	1	1	1	1	418	47.9	8.34
Q9FHB3	Putative rRNA 2'-O-methyltransferase fibrillarin 3 OS=Arabidopsis thaliana GN=FIB3 PE=2 SV=1 - [FBRL3_ARATH]	50.09	0.0377	3	1	1	6	292	31.7	9.19
P93033	Fumarate hydratase 1, mitochondrial OS=Arabidopsis thaliana GN=FUM1 PE=1 SV=2 - [FUM1_ARATH]	20.53	0.0224	1	1	1	1	492	53	7.88
Q1WIQ6	NADP-dependent glyceraldehyde-3-phosphate dehydrogenase OS=Arabidopsis thaliana GN=ALDH11A3 PE=1 SV=2 - [GAPN_ARATH]	30.45	0.0282	1	1	1	1	496	53	6.64
Q9LRS0	Probable peroxisomal (S)-2-hydroxy-acid oxidase 1 OS=Arabidopsis thaliana GN=At3g14415 PE=1 SV=1 - [GOX1_ARATH]	32.2	0.0272	1	1	1	3	367	40.3	8.97
Q93VR3	GDP-mannose 3,5-epimerase OS=Arabidopsis thaliana GN=At5g28840 PE=1 SV=1 - [GME_ARATH]	101.93	0.0796	2	2	2	5	377	42.7	6.21
Q9FZ42	Glucose and ribitol dehydrogenase homolog 1 OS=Arabidopsis thaliana GN=At1g54870 PE=1 SV=1 - [GRDH1_ARATH]	40.56	0.0451	1	1	1	2	288	31.4	6.54
P19037	18.1 kDa class I heat shock protein OS=Arabidopsis thaliana GN=HSP18.1 PE=2 SV=1 - [HS181_ARATH]	46.19	0.0559	1	1	1	3	161	18.1	7.42
P41376	Eukaryotic initiation factor 4A-1 OS=Arabidopsis thaliana GN=TIF4A-1 PE=1 SV=1 - [IF4A1_ARATH]	119.55	0.0607	17	2	2	40	412	46.7	5.68
P21216	Soluble inorganic pyrophosphatase 2 OS=Arabidopsis thaliana GN=PPA2 PE=2 SV=2 - [IPYR2_ARATH]	20.56	0.078	1	1	1	4	218	24.7	6.09
Q8VYN6	6-phosphofructokinase 5, chloroplastic OS=Arabidopsis thaliana GN=PFK5 PE=1 SV=1 - [K6PF5_ARATH]	20.27	0.0317	1	1	1	2	537	58.6	7.25
Q9C5J7	6-phosphofructokinase 7 OS=Arabidopsis thaliana GN=PFK7 PE=1 SV=1 - [K6PF7_ARATH]	118.84	0.0577	5	2	2	4	485	53.4	7.31
P22953	Heat shock cognate 70 kDa protein 1 OS=Arabidopsis thaliana GN=HSC70-1 PE=1 SV=3 - [HSP71_ARATH]	361.6	0.1106	5	1	6	60	651	71.3	5.12
P92947	Monodehydroascorbate reductase, chloroplastic OS=Arabidopsis thaliana GN=At1g63940 PE=2 SV=3 - [MDARP_ARATH]	37.3	0.0284	1	1	1	1	493	53.3	8.02
P57106	Malate dehydrogenase, cytoplasmic 2 OS=Arabidopsis thaliana GN=At5g43330 PE=2 SV=1 - [MDHC2_ARATH]	46.03	0.0482	3	1	1	3	332	35.7	6.79
Q9SN86	Malate dehydrogenase, chloroplastic OS=Arabidopsis thaliana GN=At3g47520 PE=1 SV=1 - [MDHP_ARATH]	89.8	0.067	5	1	2	3	403	42.4	8.51
O22607	WD-40 repeat-containing protein MSI4 OS=Arabidopsis thaliana GN=MSI4 PE=1 SV=3 - [MSI4_ARATH]	21.99	0.0296	1	1	1	2	507	55.7	6.23
Q9SE60	Methylenetetrahydrofolate reductase 1 OS=Arabidopsis thaliana GN=MTHFR1 PE=1 SV=1 - [MTHR1_ARATH]	31.03	0.0152	2	1	1	1	592	66.2	5.82
P39207	Nucleoside diphosphate kinase 1 OS=Arabidopsis thaliana GN=NDPK1 PE=1 SV=1 - [NDK1_ARATH]	115.27	0.1745	4	2	3	20	149	16.5	6.79
P93306	NADH-ubiquinone oxidoreductase 49 kDa subunit OS=Arabidopsis thaliana GN=NAD7 PE=1 SV=2 - [NDUS2_ARATH]	67.74	0.0305	1	1	1	3	394	44.9	7.12
P46011	Bifunctional nitrilase/nitrile hydratase NIT4 OS=Arabidopsis thaliana GN=NIT4 PE=1 SV=1 - [NRL4_ARATH]	45.48	0.0423	1	1	1	2	355	38.9	5.72
Q8RWN9	Dihydrolipoyllysine-residue acetyltransferase component 2 of pyruvate dehydrogenase complex, mitochondrial OS=Arabidopsis thaliana GN=At3g13930 PE=1 SV=2 - [OPD22_ARATH]	27.53	0.0148	1	1	1	1	539	58.4	7.65
Q43128	ATPase 10, plasma membrane-type OS=Arabidopsis thaliana GN=AHA10 PE=2 SV=2 - [PMA10_ARATH]	40.94	0.0158	10	1	1	2	947	104.7	6.43
Q9LSQ2	Putative pentatricopeptide repeat-containing protein At3g16890, mitochondrial OS=Arabidopsis thaliana GN=PPR40 PE=3 SV=1 - [PP239_ARATH]	21.03	0.0121	1	1	1	2	659	74.2	8.97
Q94BQ2	26S protease regulatory subunit 8 homolog B OS=Arabidopsis thaliana GN=RPT6B PE=2 SV=1 - [PRS8B_ARATH]	43.7	0.0573	2	2	2	8	419	47.1	8.59
Q9MAK9	26S protease regulatory subunit S10B homolog B OS=Arabidopsis thaliana GN=RPT4B PE=2 SV=1 - [PS10B_ARATH]	40.42	0.0301	2	1	1	1	399	44.7	8.19
P51418	60S ribosomal protein L18a-2 OS=Arabidopsis thaliana GN=RPL18AB PE=1 SV=2 - [R18A2_ARATH]	80.98	0.1348	4	3	3	6	178	21.3	10.48
Q39222	Ras-related protein RABA1b OS=Arabidopsis thaliana GN=RABA1B PE=2 SV=1 - [RAA1B_ARATH]	76.11	0.1157	7	2	2	2	216	24	5.77
Q84L30	Putative DNA repair protein RAD23-4 OS=Arabidopsis thaliana GN=RAD23-4 PE=2 SV=2 - [RD23D_ARATH]	26.01	0.0291	1	1	1	2	378	40	4.64
Q94A52	DEAD-box ATP-dependent RNA helicase 2 OS=Arabidopsis thaliana GN=RH2 PE=2 SV=2 - [RH2_ARATH]	73.55	0.0637	3	1	2	3	408	45.8	6.23
Q9M2F9	DEAD-box ATP-dependent RNA helicase 52 OS=Arabidopsis thaliana GN=RH52 PE=2 SV=1 - [RH52_ARATH]	71.69	0.0341	4	2	2	3	646	69.2	7.81
P17094	60S ribosomal protein L3-1 OS=Arabidopsis thaliana GN=ARP1 PE=2 SV=5 - [RL31_ARATH]	39.28	0.0283	3	1	1	3	389	44.5	10.17
P51424	60S ribosomal protein L39-1 OS=Arabidopsis thaliana GN=RPL39A PE=2 SV=2 - [RL391_ARATH]	30.16	0.1961	1	1	1	7	51	6.4	12.31
P60039	60S ribosomal protein L7-3 OS=Arabidopsis thaliana GN=RPL7C PE=2 SV=1 - [RL73_ARATH]	29.15	0.0537	2	1	1	1	242	27.9	9.94
Q9M8R9	Regulator of ribonuclease-like protein 1 OS=Arabidopsis thaliana GN=At3g02770 PE=2 SV=1 - [RRAA1_ARATH]	32.09	0.0663	1	1	1	1	166	17.8	5.97
Q8GYL5	40S ribosomal protein S25-3 OS=Arabidopsis thaliana GN=RPS25D PE=3 SV=2 - [RS253_ARATH]	31.74	0.0926	4	1	1	3	108	12	10.7
P34789	40S ribosomal protein S28-2 OS=Arabidopsis thaliana GN=RPS28C PE=2 SV=1 - [RS282_ARATH]	34.68	0.1875	1	1	1	2	64	7.3	11.17
Q9FJA6	40S ribosomal protein S3-3 OS=Arabidopsis thaliana GN=RPS3C PE=1 SV=1 - [RS33_ARATH]	149.04	0.1331	3	3	3	14	248	27.4	9.54
P51427	40S ribosomal protein S5-2 OS=Arabidopsis thaliana GN=RPS5B PE=1 SV=2 - [RS52_ARATH]	184.07	0.1836	4	4	4	15	207	22.9	9.63
Q9FLF0	40S ribosomal protein S9-2 OS=Arabidopsis thaliana GN=RPS9C PE=2 SV=1 - [RS92_ARATH]	39.28	0.0457	2	1	1	12	197	23.1	10.35
O23627	Glycyl-tRNA synthetase 1, mitochondrial OS=Arabidopsis thaliana GN=GLYRS-1 PE=2 SV=1 - [SYGM1_ARATH]	111.33	0.0384	1	2	2	7	729	81.9	7.01
P20363	Tubulin alpha-3/alpha-5 chain OS=Arabidopsis thaliana GN=TUBA3 PE=2 SV=1 - [TBA3_ARATH]	219.59	0.1622	10	2	5	34	450	49.6	5.1
P28769	T-complex protein 1 subunit alpha OS=Arabidopsis thaliana GN=CCT1 PE=2 SV=1 - [TCPA_ARATH]	38.33	0.0202	1	1	1	1	545	59.2	6.3
O23654	V-type proton ATPase catalytic subunit A OS=Arabidopsis thaliana GN=VHA-A PE=2 SV=1 - [VATA_ARATH]	46.57	0.0433	11	2	2	5	623	68.8	5.24
O80934	Uncharacterized protein At2g37660, chloroplastic OS=Arabidopsis thaliana GN=At2g37660 PE=1 SV=2 - [Y2766_ARATH]	47.78	0.0492	1	1	1	2	325	34.9	8.31
Q944A7	Probable serine/threonine-protein kinase At4g35230 OS=Arabidopsis thaliana GN=At4g35230 PE=1 SV=1 - [Y4523_ARATH]	25.77	0.0195	1	1	1	1	512	56.8	5.78
P55232	Glucose-1-phosphate adenylyltransferase small subunit, chloroplastic/amyloplastic (Fragment) OS=Beta vulgaris GN=AGPB1 PE=2 SV=1 - [GLGS_BETVU]	43.14	0.0286	6	1	1	1	489	53.8	5.83
Q42662	5-methyltetrahydropteroyltriglutamate--homocysteine methyltransferase OS=Solenostemon scutellarioides GN=MET PE=1 SV=2 - [METE_SOLSC]	163.93	0.0615	4	3	3	16	764	84.5	6.51
P42895	Enolase 2 OS=Zea mays GN=ENO2 PE=2 SV=1 - [ENO2_MAIZE]	219.8	0.1054	7	1	3	48	446	48.1	5.97
Q43321	Enolase OS=Alnus glutinosa GN=PGH1 PE=2 SV=1 - [ENO_ALNGL]	256.54	0.1068	9	1	3	49	440	47.6	5.58
Q6VAF8	Tubulin beta-3 chain OS=Gossypium hirsutum PE=2 SV=1 - [TBB3_GOSHI]	354.11	0.1884	47	1	8	48	430	48.2	5.71
P17614	ATP synthase subunit beta, mitochondrial OS=Nicotiana plumbaginifolia GN=ATPB PE=1 SV=1 - [ATPBM_NICPL]	485.6	0.1661	11	6	6	127	560	59.8	6.34
P05494	ATP synthase subunit alpha, mitochondrial OS=Zea mays GN=ATPA PE=3 SV=1 - [ATPAM_MAIZE]	268.94	0.1594	107	7	7	25	508	55.1	6.1
P33623	Tubulin alpha-1 chain OS=Anemia phyllitidis GN=TUBA1 PE=2 SV=1 - [TBA1_ANEPH]	271.43	0.1619	7	2	5	27	451	49.8	5.15
Q9ZRJ4	Tubulin alpha chain OS=Chlorella vulgaris GN=TUBA PE=3 SV=1 - [TBA_CHLVU]	110.79	0.1286	6	1	4	15	451	49.7	5.06
B9N843	Biotin carboxylase 2, chloroplastic OS=Populus trichocarpa GN=POPTRDRAFT_673504 PE=2 SV=1 - [ACCC2_POPTR]	31.56	0.0418	2	1	1	2	526	57.5	6.93
P50246	Adenosylhomocysteinase OS=Medicago sativa GN=SAHH PE=2 SV=1 - [SAHH_MEDSA]	33.86	0.0206	1	1	1	1	485	53.1	6.01
P05414	Peroxisomal (S)-2-hydroxy-acid oxidase OS=Spinacia oleracea PE=1 SV=1 - [GOX_SPIOL]	25.88	0.0596	1	1	1	1	369	40.3	9.13
P15252	Rubber elongation factor protein OS=Hevea brasiliensis PE=1 SV=2 - [REF_HEVBR]	24.88	0.0652	1	1	1	3	138	14.7	5.19
P0C033	Ubiquitin-like protein 1 OS=Oryza sativa subsp. japonica GN=UBL1 PE=3 SV=1 - [UBL1_ORYSJ]	56.83	0.2368	4	2	2	3	76	8.5	8.5
Q7XFE1	Putative UPF0496 protein 5 OS=Oryza sativa subsp. japonica GN=Os10g0359200 PE=3 SV=2 - [U496E_ORYSJ]	11.84	0.0189	2	1	1	1	423	47.2	6.84
P49636	60S ribosomal protein L40 OS=Nicotiana sylvestris GN=UBICEP52-7 PE=3 SV=1 - [RL40_NICSY]	34.65	0.2115	2	1	1	1	52	6.2	10.59
P86104	Unknown protein 1 (Fragment) OS=Vitis rotundifolia PE=1 SV=1 - [UP01_VITRO]	78.28	1	1	2	2	22	12	1.4	6.37
Q42962	Phosphoglycerate kinase, cytosolic OS=Nicotiana tabacum PE=2 SV=1 - [PGKY_TOBAC]	23.57	0.0449	4	1	1	1	401	42.3	5.97
Q1SU99	Probable histone H2B.3 OS=Medicago truncatula PE=3 SV=3 - [H2B3_MEDTR]	23.28	0.0797	1	1	1	2	138	15.4	10.08
P46298	40S ribosomal protein S13 OS=Pisum sativum GN=RPS13 PE=2 SV=1 - [RS13_PEA]	67.03	0.1258	4	2	2	5	151	17.1	10.39
P08903	Histone H3.2 OS=Encephalartos altensteinii PE=1 SV=2 - [H32_ENCAL]	39.47	0.1471	14	2	2	3	136	15.3	11.4
P52866	60S ribosomal protein L36 OS=Daucus carota GN=RPL36 PE=3 SV=2 - [RL36_DAUCA]	26.18	0.1038	1	1	1	3	106	12.2	9.89
O22647	40S ribosomal protein S16 OS=Fritillaria agrestis GN=RPS16 PE=2 SV=1 - [RS16_FRIAG]	34.45	0.069	1	1	1	1	145	16.5	10.48
P47921	Nucleoside diphosphate kinase (Fragment) OS=Solanum lycopersicum PE=2 SV=1 - [NDK_SOLLC]	63.57	0.125	11	1	2	6	144	15.7	7.43
Q2HU68	Probable histone H2A.1 OS=Medicago truncatula GN=MtrDRAFT_AC149210g1v1 PE=3 SV=1 - [H2A1_MEDTR]	97.17	0.0811	20	1	2	11	148	15.7	10.86
Q43213	Protein H2A.5 OS=Triticum aestivum GN=H2A-2 PE=2 SV=3 - [H2A5_WHEAT]	98.72	0.1103	27	1	2	11	145	15.4	10.62
P35063	Histone H2AX OS=Picea abies PE=2 SV=1 - [H2AX_PICAB]	151.09	0.1377	36	2	3	19	138	14.5	10.24
O23778	ADP-ribosylation factor 1 OS=Catharanthus roseus GN=ARF1 PE=2 SV=3 - [ARF1_CATRO]	26.8	0.0608	11	1	1	3	181	20.7	6.39
P04464	Calmodulin OS=Triticum aestivum PE=1 SV=3 - [CALM_WHEAT]	33.61	0.1074	1	1	1	1	149	16.8	4.25
O24367	Pleiotropic drug resistance protein TUR2 OS=Spirodela polyrrhiza GN=TUR2 PE=1 SV=1 - [TUR2_SPIPO]	42.51	0.0083	6	1	1	2	1441	162.6	8.03
P26413	Heat shock 70 kDa protein OS=Glycine max GN=HSP70 PE=3 SV=1 - [HSP70_SOYBN]	276.38	0.1271	2	2	6	40	645	70.8	5.49
P24629	Heat shock cognate 70 kDa protein 1 OS=Solanum lycopersicum GN=HSC-I PE=2 SV=1 - [HSP71_SOLLC]	351.17	0.1277	3	1	7	48	650	71.2	5.26
Q08276	Heat shock 70 kDa protein, mitochondrial OS=Solanum tuberosum GN=HSP68 PE=2 SV=1 - [HSP7M_SOLTU]	22.76	0.0161	1	1	1	2	682	73	6.76
P49118	Luminal-binding protein OS=Solanum lycopersicum PE=2 SV=1 - [BIP_SOLLC]	212.97	0.0796	4	1	4	33	666	73.2	5.21
Q08080	Stromal 70 kDa heat shock-related protein, chloroplastic (Fragment) OS=Spinacia oleracea GN=CHSP70 PE=2 SV=1 - [HSP7S_SPIOL]	82.94	0.0351	2	2	2	3	599	64.9	4.97
Q1PSI9	L-idonate 5-dehydrogenase OS=Vitis vinifera GN=GSVIVT00012394001 PE=1 SV=2 - [IDND_VITVI]	48.14	0.0301	1	1	1	3	366	39.4	7.06
P49608	Aconitate hydratase, cytoplasmic OS=Cucurbita maxima PE=2 SV=1 - [ACOC_CUCMA]	31.55	0.0089	5	1	1	11	898	97.9	6.09
P28734	Aspartate aminotransferase, cytoplasmic OS=Daucus carota PE=2 SV=1 - [AATC_DAUCA]	61.24	0.0346	2	1	1	5	405	44.1	6.96
P80030	Enoyl-[acyl-carrier-protein] reductase [NADH], chloroplastic OS=Brassica napus PE=1 SV=2 - [FABI_BRANA]	44.57	0.0208	1	1	1	1	385	40.5	8.66
P51063	Phosphoenolpyruvate carboxylase OS=Picea abies GN=PPC PE=2 SV=1 - [CAPP_PICAB]	79.08	0.0457	8	2	4	4	963	109.5	6.34
Q9ZSR8	40S ribosomal protein SA OS=Brassica napus GN=LRP PE=2 SV=1 - [RSSA_BRANA]	35.38	0.0753	3	1	1	9	292	32	5.25
P48496	Triosephosphate isomerase, chloroplastic OS=Spinacia oleracea GN=TPIP1 PE=1 SV=1 - [TPIC_SPIOL]	27.63	0.0466	1	1	1	3	322	34.4	6.89
O49299	Probable phosphoglucomutase, cytoplasmic 1 OS=Arabidopsis thaliana GN=At1g23190 PE=1 SV=1 - [PGMC1_ARATH]	60.32	0.0292	5	2	2	4	582	63	6.18
Q7SIC9	Transketolase, chloroplastic OS=Zea mays PE=1 SV=1 - [TKTC_MAIZE]	36.52	0.0133	1	1	1	1	675	72.9	5.72
P83218	Pectinesterase OS=Daucus carota PE=1 SV=1 - [PME_DAUCA]	66.16	0.0313	1	1	1	2	319	34.2	9.2
P21239	RuBisCO large subunit-binding protein subunit alpha, chloroplastic (Fragment) OS=Brassica napus PE=2 SV=2 - [RUB1_BRANA]	77.08	0.0495	5	2	2	2	546	57.7	4.93
Q96372	Cell division cycle protein 48 homolog OS=Capsicum annuum GN=CAFP PE=2 SV=1 - [CDC48_CAPAN]	55.53	0.0149	5	1	1	9	805	89.3	5.2
Q56XG6	DEAD-box ATP-dependent RNA helicase 15 OS=Arabidopsis thaliana GN=RH15 PE=2 SV=2 - [RH15_ARATH]	69.64	0.0234	4	1	1	11	427	48.3	5.64
P28551	Tubulin beta chain (Fragment) OS=Glycine max GN=TUBB PE=2 SV=2 - [TBB3_SOYBN]	336.43	0.1985	36	1	8	46	408	45.7	5.96
Q96558	UDP-glucose 6-dehydrogenase OS=Glycine max PE=2 SV=1 - [UGDH_SOYBN]	36.42	0.025	3	1	1	1	480	52.9	6.04
P81406	NADP-dependent glyceraldehyde-3-phosphate dehydrogenase OS=Pisum sativum GN=GAPN PE=1 SV=1 - [GAPN_PEA]	62.27	0.0302	4	1	1	6	496	53	7.15
Q07264	Alcohol dehydrogenase 1 (Fragment) OS=Zea luxurians GN=ADH1 PE=3 SV=2 - [ADH1_ZEALU]	36.72	0.0341	4	1	1	1	293	31.5	6.44
O64982	26S protease regulatory subunit 7 OS=Prunus persica GN=RPT1 PE=2 SV=1 - [PRS7_PRUPE]	77.94	0.0612	4	2	2	2	425	47.5	6.8
O04300	Alpha-1,4-glucan-protein synthase [UDP-forming] OS=Pisum sativum GN=UPTG PE=1 SV=1 - [UPTG_PEA]	58.78	0.0742	2	2	2	3	364	41.5	6.07
P17783	Malate dehydrogenase, mitochondrial OS=Citrullus lanatus GN=MMDH PE=1 SV=1 - [MDHM_CITLA]	109.25	0.0778	5	1	2	4	347	36.2	8.73
O50003	60S ribosomal protein L12 OS=Prunus armeniaca GN=RPL12 PE=2 SV=1 - [RL12_PRUAR]	64.67	0.1446	5	2	2	5	166	17.9	8.92
P00066	Cytochrome c OS=Nigella damascena PE=1 SV=1 - [CYC_NIGDA]	35.33	0.0991	3	1	1	1	111	12	9.77
P83373	Malate dehydrogenase, mitochondrial OS=Fragaria ananassa GN=MMDHI PE=1 SV=1 - [MDHM_FRAAN]	121.89	0.0678	7	1	2	7	339	35.6	8.54
P17648	Alcohol dehydrogenase OS=Fragaria ananassa GN=ADH PE=3 SV=2 - [ADH_FRAAN]	49.28	0.0263	1	1	1	2	380	41.4	7.03
Q9ZR40	Splicing factor U2af large subunit B OS=Nicotiana plumbaginifolia GN=U2AF65B PE=2 SV=1 - [U2A2B_NICPL]	22.64	0.0279	1	1	1	1	573	63.8	7.9
P48493	Triosephosphate isomerase, cytosolic (Fragment) OS=Lactuca sativa PE=2 SV=1 - [TPIS_LACSA]	51.61	0.0615	6	1	1	5	195	20.5	5.38
P46287	60S ribosomal protein L11 OS=Medicago sativa GN=RPL11 PE=2 SV=1 - [RL11_MEDSA]	58.86	0.0773	3	1	1	6	181	20.7	9.96
O49997	14-3-3-like protein E OS=Nicotiana tabacum PE=2 SV=1 - [1433E_TOBAC]	129.13	0.1765	23	2	3	14	272	30.6	5.05
Q9XEK6	40S ribosomal protein S14 OS=Tortula ruralis GN=RPS14 PE=2 SV=1 - [RS14_TORRU]	116.95	0.1045	5	2	2	16	134	14.4	11.08
P84577	Putative heat shock protein HSP90 (Fragments) OS=Populus euphratica PE=1 SV=1 - [HSP90_POPEU]	80.91	0.2979	1	1	1	11	47	5.1	4.03
P52903	Pyruvate dehydrogenase E1 component subunit alpha, mitochondrial OS=Solanum tuberosum PE=1 SV=1 - [ODPA_SOLTU]	25.11	0.0205	2	1	1	1	391	43.2	7.74
Q43497	Monodehydroascorbate reductase OS=Solanum lycopersicum GN=AFRR PE=1 SV=1 - [MDAR_SOLLC]	20.8	0.0231	1	1	1	1	433	47	6.02
O23755	Elongation factor 2 OS=Beta vulgaris PE=2 SV=1 - [EF2_BETVU]	25.28	0.0095	2	1	1	1	843	93.7	6.3
O48560	Catalase-3 OS=Glycine max GN=CAT3 PE=2 SV=1 - [CATA3_SOYBN]	67.68	0.0569	6	2	2	2	492	56.9	7.25
P16097	Phosphoenolpyruvate carboxylase 2 OS=Mesembryanthemum crystallinum GN=PPC2 PE=3 SV=1 - [CAPP2_MESCR]	49.39	0.0396	8	1	3	3	960	109.1	5.86
Q9SDX3	UTP--glucose-1-phosphate uridylyltransferase OS=Musa acuminata GN=UGPA PE=2 SV=1 - [UGPA_MUSAC]	84.71	0.0278	6	1	1	8	467	51.3	5.68
O48901	DNA polymerase delta catalytic subunit OS=Glycine max GN=POLD1 PE=2 SV=1 - [DPOD1_SOYBN]	26.1	0.0101	2	1	1	1	1088	123.1	8.03
P32296	Delta-1-pyrroline-5-carboxylate synthetase OS=Vigna aconitifolia PE=2 SV=1 - [P5CS_VIGAC]	36.94	0.0209	1	1	1	3	671	73.2	7.08
P51819	Heat shock protein 83 OS=Ipomoea nil GN=HSP83A PE=2 SV=1 - [HSP83_IPONI]	249.1	0.074	3	3	6	23	703	80.8	5.05
P29345	40S ribosomal protein S6 (Fragment) OS=Nicotiana tabacum GN=RPS6 PE=2 SV=2 - [RS6_TOBAC]	63.58	0.0452	4	1	1	6	199	22.6	10.71
Q8H6A5	Translationally-controlled tumor protein homolog OS=Zea mays GN=TCTP PE=2 SV=1 - [TCTP_MAIZE]	51.3	0.0539	16	1	1	5	167	18.7	4.67
P29196	Phosphoenolpyruvate carboxylase OS=Solanum tuberosum GN=PPC1 PE=2 SV=2 - [CAPP_SOLTU]	101.5	0.0394	18	1	3	13	965	110.2	5.77
P93472	Cell elongation protein diminuto OS=Pisum sativum GN=DIM PE=2 SV=1 - [DIM_PEA]	45.16	0.0212	1	1	1	8	567	65.9	8.44
A7Q5X9	40S ribosomal protein S3a-2 OS=Vitis vinifera GN=GSVIVT00031140001 PE=3 SV=1 - [RS3A2_VITVI]	29.34	0.0598	4	1	1	1	234	27	10.15
P93768	Probable 26S proteasome non-ATPase regulatory subunit 3 OS=Nicotiana tabacum GN=21D7 PE=2 SV=1 - [PSMD3_TOBAC]	114.86	0.0348	4	2	2	7	488	55.5	8.79
P46523	ATP-dependent Clp protease ATP-binding subunit clpA homolog, chloroplastic (Fragment) OS=Brassica napus GN=CLPA PE=2 SV=1 - [CLPA_BRANA]	134.34	0.0469	5	3	3	11	874	97.3	6.18
P46299	40S ribosomal protein S4 OS=Gossypium hirsutum GN=RPS4 PE=2 SV=1 - [RS4_GOSHI]	50.22	0.0305	1	1	1	2	262	29.6	10.21
P50249	Adenosylhomocysteinase OS=Phalaenopsis sp. GN=SAHH PE=2 SV=1 - [SAHH_PHASS]	21.07	0.033	1	1	1	1	485	53.1	6.14
Q41142	Phospholipase D alpha 1 OS=Ricinus communis GN=PLD1 PE=1 SV=1 - [PLDA1_RICCO]	90.77	0.0285	10	2	2	9	808	91.9	5.72
Q40977	Monodehydroascorbate reductase OS=Pisum sativum PE=1 SV=1 - [MDAR_PEA]	36.8	0.0323	1	1	1	4	433	47.3	6.11
P85938	14-3-3-like protein 1 (Fragments) OS=Pseudotsuga menziesii PE=1 SV=1 - [14331_PSEMZ]	80.24	0.3125	20	1	2	7	80	9	4.92
Q96450	14-3-3-like protein A OS=Glycine max GN=GF14A PE=2 SV=1 - [1433A_SOYBN]	74.3	0.0739	21	1	2	3	257	29	4.75
O49995	14-3-3-like protein B OS=Nicotiana tabacum PE=2 SV=1 - [1433B_TOBAC]	64.42	0.1725	33	1	3	5	255	28.8	4.77
O49996	14-3-3-like protein D OS=Nicotiana tabacum PE=2 SV=1 - [1433D_TOBAC]	120.2	0.1446	22	2	3	9	249	28.2	4.82
O49998	14-3-3-like protein F OS=Nicotiana tabacum PE=2 SV=1 - [1433F_TOBAC]	67.84	0.1705	28	1	3	5	258	29.2	4.83
P52904	Pyruvate dehydrogenase E1 component subunit beta, mitochondrial OS=Pisum sativum PE=2 SV=1 - [ODPB_PEA]	27.08	0.0306	1	1	1	1	359	38.8	6.25
O82530	Proteasome subunit alpha type-4 OS=Petunia hybrida GN=PAC1 PE=2 SV=1 - [PSA4_PETHY]	39.99	0.0361	5	1	1	2	249	27.2	5.74
P49627	60S ribosomal protein L13 OS=Nicotiana tabacum GN=RPL13 PE=2 SV=1 - [RL13_TOBAC]	49.46	0.0545	2	1	1	7	202	23.4	11.4
Q08436	Plasma membrane ATPase 3 OS=Nicotiana plumbaginifolia GN=PMA3 PE=1 SV=1 - [PMA3_NICPL]	38.81	0.0136	1	1	1	1	956	105	6.89
Q08277	Heat shock protein 82 OS=Zea mays GN=HSP82 PE=3 SV=1 - [HSP82_MAIZE]	144.55	0.0448	2	0	4	18	715	81.8	5.11
P49249	IN2-2 protein OS=Zea mays GN=IN2-2 PE=2 SV=1 - [IN22_MAIZE]	30.17	0.0425	2	1	1	1	306	33.8	8.69
P35694	Brassinosteroid-regulated protein BRU1 OS=Glycine max PE=2 SV=1 - [BRU1_SOYBN]	24.69	0.0495	7	1	1	1	283	32.2	8.98
P37830	Glucose-6-phosphate 1-dehydrogenase, cytoplasmic isoform OS=Solanum tuberosum GN=G6PDH PE=2 SV=1 - [G6PD_SOLTU]	23.39	0.0137	3	1	1	1	511	58.4	6.34
O04266	GTP-binding protein SAR1A OS=Brassica campestris GN=SAR1A PE=2 SV=1 - [SAR1A_BRACM]	110.78	0.1813	6	3	3	6	193	22	7.53
P85951	Aspartate aminotransferase 2 (Fragments) OS=Pseudotsuga menziesii PE=1 SV=1 - [AAT2_PSEMZ]	65.93	0.4118	3	1	1	6	34	3.6	9.99
Q6YSJ5	Protein argonaute 16 OS=Oryza sativa subsp. japonica GN=AGO16 PE=2 SV=2 - [AGO16_ORYSJ]	34.07	0.0079	1	1	1	2	883	98.7	9
P26205	Cyanogenic beta-glucosidase (Fragment) OS=Trifolium repens GN=LI PE=1 SV=1 - [BGLT_TRIRP]	25.41	0.0165	5	1	1	2	425	48.3	8.24
P98183	Tabersonine 16-hydroxylase (Fragment) OS=Catharanthus roseus GN=CYP71D12 PE=1 SV=1 - [C71DC_CATRO]	29.83	0.0202	2	1	1	1	495	56.6	8.65
P04352	Calmodulin OS=Chlamydomonas reinhardtii PE=1 SV=2 - [CALM_CHLRE]	79.91	0.1043	1	1	1	4	163	18.3	4.42
P19026	Cell division control protein 2 homolog 1 (Fragment) OS=Pisum sativum GN=CDC2 PE=2 SV=1 - [CDC21_PEA]	25.17	0.0946	12	1	1	1	148	17.4	9.07
O65872	Chalcone synthase OS=Pinus strobus GN=CHS PE=2 SV=1 - [CHSY_PINST]	108.19	0.0658	22	2	2	16	395	43.2	6.46
P28523	Casein kinase II subunit alpha OS=Zea mays GN=ACK2 PE=1 SV=1 - [CSK2A_MAIZE]	64.65	0.0392	1	1	1	4	332	39.2	8.29
P49390	Cytochrome b (Fragment) OS=Brassica napus GN=MT-CYB PE=3 SV=1 - [CYB_BRANA]	31.52	0.1011	10	1	1	2	89	10.2	7.58
Q42883	Calcium-transporting ATPase, endoplasmic reticulum-type OS=Solanum lycopersicum GN=LCA1 PE=2 SV=1 - [ECAP_SOLLC]	26.07	0.0105	3	1	1	2	1048	116.1	5.85
Q8LSN3	Phytochrome-associated serine/threonine protein phosphatase OS=Pisum sativum GN=FYPP PE=1 SV=1 - [FYPP_PEA]	34.27	0.0297	2	1	1	3	303	34.8	5.01
Q43839	Glucose-6-phosphate 1-dehydrogenase, chloroplastic OS=Solanum tuberosum PE=1 SV=1 - [G6PDC_SOLTU]	50.87	0.0364	1	2	2	4	577	65.6	7.3
P84976	Glycine-rich RNA-binding protein 2 (Fragments) OS=Populus euphratica PE=1 SV=1 - [GRP2_POPEU]	27.64	0.2917	1	1	1	3	48	5.5	9.7
Q99285	Histone H2B (Fragments) OS=Pisum sativum GN=HIS2B PE=1 SV=2 - [H2B_PEA]	44.14	0.0917	38	1	1	16	120	13.5	10.23
P41380	Eukaryotic initiation factor 4A-3 OS=Nicotiana plumbaginifolia PE=2 SV=1 - [IF4A3_NICPL]	62.05	0.0665	3	1	2	2	391	44.2	5.87
O50044	2-dehydro-3-deoxyphosphooctonate aldolase OS=Pisum sativum GN=KDSA PE=2 SV=1 - [KDSA_PEA]	26.39	0.0448	2	1	1	3	290	31.7	7.4
Q9XGA0	Ribose-phosphate pyrophosphokinase 3, mitochondrial OS=Spinacia oleracea GN=PRS3 PE=2 SV=1 - [KPRS3_SPIOL]	35.67	0.0222	2	1	1	3	406	45.4	8.87
Q42806	Pyruvate kinase, cytosolic isozyme OS=Glycine max PE=2 SV=1 - [KPYC_SOYBN]	104.51	0.0548	1	2	2	4	511	55.3	7.56
P13244	Malate synthase, glyoxysomal OS=Brassica napus PE=2 SV=1 - [MASY_BRANA]	28.93	0.0178	5	1	1	1	561	63.7	7.75
P80261	NADH-ubiquinone oxidoreductase 27 kDa subunit OS=Solanum tuberosum GN=NAD9 PE=1 SV=3 - [NDUS3_SOLTU]	169.69	0.2789	8	4	4	10	190	22.9	6.55
O82134	Proliferating cell nuclear antigen OS=Pisum sativum GN=PCNA PE=2 SV=1 - [PCNA_PEA]	54.58	0.0414	1	1	1	2	266	29.5	4.79
P15232	Peroxidase C1B OS=Armoracia rusticana GN=PRXC1B PE=3 SV=1 - [PER1B_ARMRU]	20.4	0.0199	1	1	1	1	351	38.6	6.15
Q9LKJ3	Alpha-glucan phosphorylase, H isozyme OS=Triticum aestivum PE=2 SV=1 - [PHSH_WHEAT]	27.08	0.0096	4	1	1	1	832	93.6	7.58
O65084	Proteasome subunit beta type-3 OS=Picea mariana GN=PBC1 PE=2 SV=1 - [PSB3_PICMA]	38.84	0.0686	3	1	1	1	204	22.9	5.66
P52574	Probable 1-Cys peroxiredoxin OS=Tortula ruralis PE=2 SV=1 - [REHY_TORRU]	31.03	0.0321	1	1	1	2	218	24.1	5.64
Q40592	60S ribosomal protein L10 (Fragment) OS=Nicotiana tabacum GN=RPL10 PE=2 SV=1 - [RL10_TOBAC]	82.78	0.0733	7	1	1	8	150	16.5	10.78
O65050	60S ribosomal protein L15-1 OS=Picea mariana GN=SB61 PE=2 SV=1 - [RL15A_PICMA]	36.76	0.0686	2	1	1	1	204	24.3	11.39
Q08066	60S ribosomal protein L19 (Fragment) OS=Zea mays GN=RPL19 PE=3 SV=1 - [RL19_MAIZE]	42.39	0.2742	1	1	1	3	62	7.2	10.49
Q07761	60S ribosomal protein L23a OS=Nicotiana tabacum GN=RPL23A PE=2 SV=1 - [RL23A_TOBAC]	34.77	0.0844	4	1	1	1	154	17.3	10.18
P42343	30S ribosomal protein S8, chloroplastic (Fragment) OS=Oenothera ammophila GN=rps8 PE=3 SV=1 - [RR8_OENAM]	30.24	0.1757	12	1	1	1	74	8.6	11.21
A4SAD2	40S ribosomal protein S3a OS=Ostreococcus lucimarinus (strain CCE9901) GN=OSTLU_28528 PE=3 SV=1 - [RS3A_OSTLU]	26.63	0.0692	1	1	1	2	260	29.4	9.44
O04084	Serine carboxypeptidase-like 31 OS=Arabidopsis thaliana GN=SCPL31 PE=2 SV=1 - [SCP31_ARATH]	47.68	0.0237	1	1	1	3	465	52.4	5.31
O82803	Small rubber particle protein OS=Hevea brasiliensis GN=SRPP PE=1 SV=1 - [SRPP_HEVBR]	62.63	0.0735	1	1	1	10	204	22.3	4.91
O24312	Trans-cinnamate 4-monooxygenase OS=Populus tremuloides GN=CYP73A13 PE=2 SV=1 - [TCMO_POPTM]	25.93	0.0257	11	1	1	1	505	58	9.06
P85921	Unknown protein 15 (Fragment) OS=Pseudotsuga menziesii PE=1 SV=1 - [UP15_PSEMZ]	52.52	1	1	1	1	5	10	1.1	6.24
Q2PMP0	Putative membrane protein ycf1 OS=Glycine max GN=ycf1-A PE=3 SV=1 - [YCF1_SOYBN]	28.71	0.0039	1	1	1	1	1792	215.8	9.99
A9NMA0	Histone H3 OS=Picea sitchensis PE=2 SV=1 - [A9NMA0_PICSI]	64.48	0.1471	8	3	3	6	136	15.3	11.3
P85925	Unknown protein 18 (Fragment) OS=Pseudotsuga menziesii PE=1 SV=1 - [UP18_PSEMZ]	78.28	1	1	2	2	24	12	1.4	6.37
P85938	14-3-3-like protein 1 (Fragments) OS=Pseudotsuga menziesii PE=1 SV=1 - [14331_PSEMZ]	80.24	0.3125	5	1	2	7	80	9	4.92
O65084	Proteasome subunit beta type-3 OS=Picea mariana GN=PBC1 PE=2 SV=1 - [PSB3_PICMA]	38.84	0.0686	1	1	1	1	204	22.9	5.66
D5A831	Putative uncharacterized protein OS=Picea sitchensis PE=2 SV=1 - [D5A831_PICSI]	38.95	0.0216	1	1	1	1	556	60.5	6.42
K7NMH3	Histone H2A (Fragment) OS=Pinus radiata GN=0_13794_01 PE=3 SV=1 - [K7NMH3_PINRA]	135.12	0.2857	27	2	4	19	133	14.1	10.71
B8RIG6	Histone H2A (Fragment) OS=Pinus sylvestris GN=h2b PE=3 SV=1 - [B8RIG6_PINSY]	151.09	0.1532	15	1	3	22	124	13.2	9.99
H9MC73	Histone H2A (Fragment) OS=Pinus radiata GN=CL1360Contig1_05 PE=3 SV=1 - [H9MC73_PINRA]	98.72	0.2254	7	1	2	14	71	7.8	10.2
Q9AVT7	Elongation factor 1-alpha (Fragment) OS=Picea abies PE=2 SV=1 - [Q9AVT7_PICAB]	255.5	0.1419	17	6	7	43	444	49.1	8.95
P85915	Elongation factor 1-alpha (Fragments) OS=Pseudotsuga menziesii PE=1 SV=1 - [EF1A_PSEMZ]	94.75	0.9474	1	1	2	18	19	2	11.71
P85905	Translationally-controlled tumor protein homolog 2 (Fragments) OS=Pseudotsuga menziesii PE=1 SV=1 - [TCTP2_PSEMZ]	51.3	0.5294	5	1	1	5	17	1.9	6.37
D9IWE0	Embryo-abundant protein OS=Pinus pinaster GN=EAP PE=2 SV=1 - [D9IWE0_PINPS]	51.7	0.0698	3	1	1	8	129	13.7	8.48
H9MAP4	Uncharacterized protein (Fragment) OS=Pinus radiata GN=2_2676_01 PE=3 SV=1 - [H9MAP4_PINRA]	93.75	0.1653	23	1	2	32	121	13.4	10.07
A9NUR7	ATP synthase subunit beta OS=Picea sitchensis PE=2 SV=1 - [A9NUR7_PICSI]	719.68	0.2447	1	9	9	173	568	60.4	6.43
A9NU89	Putative uncharacterized protein OS=Picea sitchensis PE=2 SV=1 - [A9NU89_PICSI]	98.94	0.087	1	2	2	4	276	29.6	8.63
D5ADY4	Putative uncharacterized protein OS=Picea sitchensis PE=2 SV=1 - [D5ADY4_PICSI]	63.71	0.041	1	1	1	2	268	28.9	6.23
Q3I3X0	Embryo-abundant protein (Fragment) OS=Picea abies GN=EMB24 PE=4 SV=1 - [Q3I3X0_PICAB]	64.68	0.1101	4	1	1	6	109	11.6	8.27
B8LM05	Putative uncharacterized protein OS=Picea sitchensis PE=2 SV=1 - [B8LM05_PICSI]	105.82	0.048	2	3	3	4	708	75.7	5.62
A9NUJ4	Putative uncharacterized protein OS=Picea sitchensis PE=2 SV=1 - [A9NUJ4_PICSI]	51.49	0.0603	2	2	2	5	464	50.4	7.33
C6FAX6	Glycine-rich RNA-binding protein (Fragment) OS=Pseudotsuga menziesii PE=4 SV=1 - [C6FAX6_PSEMZ]	61.74	0.4394	3	2	2	4	66	7.4	4.56
B8LL07	Putative uncharacterized protein OS=Picea sitchensis PE=2 SV=1 - [B8LL07_PICSI]	288.07	0.1371	4	4	4	52	445	48.1	6.1
Q40924	Luminal binding protein OS=Pseudotsuga menziesii GN=BiP PE=2 SV=2 - [Q40924_PSEMZ]	305.27	0.0874	3	3	4	74	675	74.6	5.26
B8LLY8	Putative uncharacterized protein OS=Picea sitchensis PE=2 SV=1 - [B8LLY8_PICSI]	27.53	0.0141	1	1	1	1	566	61.2	8.25
A9NLJ7	Putative uncharacterized protein OS=Picea sitchensis PE=2 SV=1 - [A9NLJ7_PICSI]	188.55	0.134	6	2	2	76	209	22.1	6.57
A9NQY6	Putative uncharacterized protein OS=Picea sitchensis PE=4 SV=1 - [A9NQY6_PICSI]	64.8	0.1546	2	1	1	8	97	10.8	4.7
A9NMR0	40S ribosomal protein S8 OS=Picea sitchensis PE=2 SV=1 - [A9NMR0_PICSI]	293.1	0.2353	4	4	4	43	221	25.1	10.32
B8LRY5	Putative uncharacterized protein OS=Picea sitchensis PE=2 SV=1 - [B8LRY5_PICSI]	366.5	0.1457	2	1	8	64	652	71.3	5.19
A9NXU2	Putative uncharacterized protein OS=Picea sitchensis PE=2 SV=1 - [A9NXU2_PICSI]	465.36	0.1659	2	2	9	69	651	71.4	5.3
C0PRI6	Putative uncharacterized protein OS=Picea sitchensis PE=2 SV=1 - [C0PRI6_PICSI]	239.18	0.2288	9	1	5	36	319	35	5.6
I3VKE8	ATP synthase subunit alpha OS=Larix mastersiana GN=atpA PE=3 SV=1 - [I3VKE8_9CONI]	460.51	0.2288	113	10	10	52	507	54.9	6.73
A9NRN6	Triosephosphate isomerase OS=Picea sitchensis PE=2 SV=1 - [A9NRN6_PICSI]	83.36	0.0632	1	1	1	4	253	27.1	5.07
H9MBE0	Uncharacterized protein (Fragment) OS=Pinus radiata GN=2_9749_01 PE=4 SV=1 - [H9MBE0_PINRA]	86.43	0.3261	3	2	2	4	92	10.3	8.47
B8LR30	Putative uncharacterized protein OS=Picea sitchensis PE=2 SV=1 - [B8LR30_PICSI]	107.3	0.0664	1	2	2	6	467	50.3	7.09
B8LQR5	Putative uncharacterized protein OS=Picea sitchensis PE=2 SV=1 - [B8LQR5_PICSI]	73.74	0.0387	1	1	1	11	310	32.8	8.92
B8LQS0	Putative uncharacterized protein OS=Picea sitchensis PE=2 SV=1 - [B8LQS0_PICSI]	82.57	0.0482	3	1	2	12	394	44.9	9.39
A9NVJ6	Putative uncharacterized protein OS=Picea sitchensis PE=2 SV=1 - [A9NVJ6_PICSI]	151.87	0.1114	2	3	4	33	458	53	9.14
H9MBS3	Uncharacterized protein (Fragment) OS=Pinus radiata GN=CL557Contig1_05 PE=4 SV=1 - [H9MBS3_PINRA]	37.31	0.1791	5	1	1	1	67	7.9	7.96
C0PQU1	Putative uncharacterized protein OS=Picea sitchensis PE=2 SV=1 - [C0PQU1_PICSI]	271.43	0.1622	2	1	5	28	450	49.6	5.1
B8LQ50	UDP-glucose 6-dehydrogenase OS=Picea sitchensis PE=2 SV=1 - [B8LQ50_PICSI]	47.55	0.0479	1	1	2	2	480	52.5	6
A9NLH6	Putative uncharacterized protein OS=Picea sitchensis PE=3 SV=1 - [A9NLH6_PICSI]	41.85	0.1884	1	1	1	4	69	8.1	10.01
C3VIW3	Actin 1 OS=Picea abies PE=2 SV=1 - [C3VIW3_PICAB]	368.34	0.3448	19	3	8	44	377	41.6	5.72
C3VIW6	Actin 4 OS=Picea abies PE=2 SV=1 - [C3VIW6_PICAB]	261.84	0.2838	11	1	6	26	377	41.7	5.49
A9NKN3	40S ribosomal protein S24 OS=Picea sitchensis PE=2 SV=1 - [A9NKN3_PICSI]	56.42	0.0809	1	1	1	7	136	15.6	10.73
A9NQA7	Putative uncharacterized protein OS=Picea sitchensis PE=2 SV=1 - [A9NQA7_PICSI]	92.6	0.1115	1	2	2	5	278	31.2	5.25
A9NLQ1	Histone H4 OS=Picea sitchensis PE=3 SV=1 - [A9NLQ1_PICSI]	222.72	0.4854	6	6	6	54	103	11.4	11.47
Q9SWG7	Phosphoenolpyruvate carboxylase OS=Picea abies GN=PEPC-1 PE=1 SV=1 - [Q9SWG7_PICAB]	90.63	0.0534	3	1	5	5	955	108.6	6.23
B8LL81	Pyruvate kinase OS=Picea sitchensis PE=2 SV=1 - [B8LL81_PICSI]	196.01	0.1216	3	4	4	8	510	55.3	7.78
B8LRN0	Putative uncharacterized protein OS=Picea sitchensis PE=1 SV=1 - [B8LRN0_PICSI]	72.97	0.1615	2	2	2	6	130	15.2	10.43
A9NK32	Putative uncharacterized protein OS=Picea sitchensis PE=2 SV=1 - [A9NK32_PICSI]	34.45	0.0699	3	1	1	1	143	16.3	10.2
C6FBX8	Cell division cycle protein (Fragment) OS=Pseudotsuga menziesii PE=4 SV=1 - [C6FBX8_PSEMZ]	55.53	0.1481	4	1	1	9	81	9.1	4.6
B8LKM1	Putative uncharacterized protein OS=Picea sitchensis PE=2 SV=1 - [B8LKM1_PICSI]	60.75	0.0274	1	2	2	6	585	67.2	7.11
B8LKU0	Glucose-6-phosphate isomerase OS=Picea sitchensis PE=2 SV=1 - [B8LKU0_PICSI]	54.72	0.0268	1	2	2	6	634	69.6	5.83
D5AD18	Putative uncharacterized protein OS=Picea sitchensis PE=2 SV=1 - [D5AD18_PICSI]	54.48	0.0921	1	2	2	8	152	17.6	10.84
A9NXW1	Putative uncharacterized protein OS=Picea sitchensis PE=2 SV=1 - [A9NXW1_PICSI]	32.2	0.0272	2	1	1	3	367	40.5	9.14
A9NWX9	Putative uncharacterized protein OS=Picea sitchensis PE=2 SV=1 - [A9NWX9_PICSI]	37.22	0.0368	2	1	1	1	408	43.8	5.64
A9NKM5	Putative uncharacterized protein OS=Picea sitchensis PE=2 SV=1 - [A9NKM5_PICSI]	34.46	0.0529	1	1	1	1	208	23	5.24
D5ACF4	Putative uncharacterized protein OS=Picea sitchensis PE=2 SV=1 - [D5ACF4_PICSI]	84.16	0.0804	1	3	3	5	510	55.2	6.27
A9NZL7	Nucleoside diphosphate kinase OS=Picea sitchensis PE=2 SV=1 - [A9NZL7_PICSI]	182.46	0.2431	5	4	4	30	144	15.7	6.8
A9NUD0	Putative uncharacterized protein OS=Picea sitchensis PE=2 SV=1 - [A9NUD0_PICSI]	200.46	0.1425	1	4	4	19	351	39.1	7.53
A9NV03	Putative uncharacterized protein OS=Picea sitchensis PE=2 SV=1 - [A9NV03_PICSI]	105.61	0.0638	2	2	2	8	439	49.5	8.63
P85917	Putative heat shock protein 2 (Fragment) OS=Pseudotsuga menziesii PE=1 SV=1 - [HSP02_PSEMZ]	24.94	1	1	1	1	3	8	1	4.5
A9NPD1	Putative uncharacterized protein OS=Picea sitchensis PE=2 SV=1 - [A9NPD1_PICSI]	58.86	0.0778	2	1	1	6	180	20.6	9.95
A9NZI7	Putative uncharacterized protein OS=Picea sitchensis PE=2 SV=1 - [A9NZI7_PICSI]	158.97	0.0925	8	4	4	15	389	44.8	10.17
D5AD00	Putative uncharacterized protein OS=Picea sitchensis PE=2 SV=1 - [D5AD00_PICSI]	50.01	0.0588	1	1	1	4	153	16.5	6.51
B8LKX4	Catalase OS=Picea sitchensis PE=2 SV=1 - [B8LKX4_PICSI]	142.15	0.1253	3	5	5	22	471	54.5	7.11
A9NUZ2	Catalase OS=Picea sitchensis PE=2 SV=1 - [A9NUZ2_PICSI]	99.03	0.0752	4	3	3	4	492	56.9	7.3
A9NRE6	Putative uncharacterized protein OS=Picea sitchensis PE=2 SV=1 - [A9NRE6_PICSI]	184.07	0.1919	1	4	4	15	198	22.1	9.89
A9NUD1	Putative uncharacterized protein OS=Picea sitchensis PE=2 SV=1 - [A9NUD1_PICSI]	86.15	0.0269	6	2	2	5	631	68.2	8.02
A9NN71	Putative uncharacterized protein OS=Picea sitchensis PE=2 SV=1 - [A9NN71_PICSI]	71.48	0.0692	1	1	1	7	130	14.8	10.18
B8LL02	Adenosylhomocysteinase OS=Picea sitchensis PE=2 SV=1 - [B8LL02_PICSI]	33.86	0.0207	3	1	1	1	484	52.6	6.6
A9NV58	Putative uncharacterized protein OS=Picea sitchensis PE=2 SV=1 - [A9NV58_PICSI]	20.63	0.0533	1	1	1	2	169	18.9	10.43
C0PSP8	Putative uncharacterized protein OS=Picea sitchensis PE=2 SV=1 - [C0PSP8_PICSI]	248.46	0.1241	5	4	5	56	411	46.7	5.55
A9NRL3	Putative uncharacterized protein OS=Picea sitchensis PE=2 SV=1 - [A9NRL3_PICSI]	57.3	0.0308	1	1	1	2	325	34.6	6.54
B8LND2	Putative uncharacterized protein OS=Picea sitchensis PE=2 SV=1 - [B8LND2_PICSI]	117.53	0.1421	2	4	4	26	197	23	10.39
A9NKK9	Putative uncharacterized protein OS=Picea sitchensis PE=2 SV=1 - [A9NKK9_PICSI]	135.37	0.1369	7	4	4	8	263	29.5	10.17
A9P0K3	Putative uncharacterized protein OS=Picea sitchensis PE=2 SV=1 - [A9P0K3_PICSI]	37.44	0.0356	1	1	1	2	253	28.1	7.36
A9NUR4	Putative uncharacterized protein OS=Picea sitchensis PE=2 SV=1 - [A9NUR4_PICSI]	83.91	0.0486	1	2	2	2	514	55	7.23
H9X670	Uncharacterized protein (Fragment) OS=Pinus taeda GN=2_3934_01 PE=4 SV=1 - [H9X670_PINTA]	58.14	0.155	2	2	2	4	129	14.7	10.32
B8LRR8	Putative uncharacterized protein OS=Picea sitchensis PE=2 SV=1 - [B8LRR8_PICSI]	100.07	0.0605	1	1	2	40	413	46.9	5.8
C0PRY4	Putative uncharacterized protein OS=Picea sitchensis PE=2 SV=1 - [C0PRY4_PICSI]	46.74	0.0148	1	1	1	7	608	65.8	7.68
B8LPY2	Putative uncharacterized protein OS=Picea sitchensis PE=2 SV=1 - [B8LPY2_PICSI]	207.99	0.0809	5	4	4	23	766	84.3	6.01
A9NML6	Putative uncharacterized protein OS=Picea sitchensis PE=2 SV=1 - [A9NML6_PICSI]	62.95	0.0485	1	1	1	6	227	24.8	4.65
A9P0B9	60S ribosomal protein L18a OS=Picea sitchensis PE=2 SV=1 - [A9P0B9_PICSI]	104.16	0.1685	1	4	4	8	178	21.4	10.42
A9NL31	Putative uncharacterized protein OS=Picea sitchensis PE=2 SV=1 - [A9NL31_PICSI]	21.28	0.1	1	1	1	2	120	13.8	11.74
D5ABQ9	Putative uncharacterized protein OS=Picea sitchensis PE=2 SV=1 - [D5ABQ9_PICSI]	431.41	0.2067	25	9	9	54	445	50	4.91
G8C848	Putative spermidine synthase OS=Pinus sylvestris PE=2 SV=1 - [G8C848_PINSY]	71.28	0.0696	1	2	2	9	345	37.9	5.05
A9NLK3	Putative uncharacterized protein OS=Picea sitchensis PE=2 SV=1 - [A9NLK3_PICSI]	121.37	0.2054	90	3	3	17	185	20.7	8.62
A9NLJ2	Proteasome subunit beta type OS=Picea sitchensis PE=2 SV=1 - [A9NLJ2_PICSI]	26	0.0472	2	1	1	2	233	25.1	5.36
H9MBM3	Uncharacterized protein (Fragment) OS=Pinus radiata GN=CL214Contig1_08 PE=4 SV=1 - [H9MBM3_PINRA]	25.61	0.1209	1	1	1	1	91	9.7	6.28
A9NRS4	Putative uncharacterized protein OS=Picea sitchensis PE=2 SV=1 - [A9NRS4_PICSI]	26.17	0.0764	1	1	1	2	144	16.2	6.21
A9NVJ3	Putative uncharacterized protein OS=Picea sitchensis PE=2 SV=1 - [A9NVJ3_PICSI]	58.79	0.0916	1	1	1	2	131	14.7	9.67
O65058	Probable fibrillarin (Fragment) OS=Picea mariana GN=Sb21 PE=2 SV=1 - [O65058_PICMA]	75.65	0.0683	2	2	2	9	249	27.3	9.14
B8LQY1	60S ribosomal protein L13 OS=Picea sitchensis PE=2 SV=1 - [B8LQY1_PICSI]	101.96	0.1498	2	2	3	10	207	23.7	10.78
A9NXV5	60S ribosomal protein L13 OS=Picea sitchensis PE=2 SV=1 - [A9NXV5_PICSI]	41.86	0.0918	2	1	2	4	207	23.8	10.95
A9NVX1	Putative uncharacterized protein OS=Picea sitchensis PE=2 SV=1 - [A9NVX1_PICSI]	20.53	0.0222	1	1	1	1	495	53.5	7.58
B8LPU2	Putative uncharacterized protein OS=Picea sitchensis PE=2 SV=1 - [B8LPU2_PICSI]	96.18	0.0582	1	1	2	10	378	40.9	5.38
E3V1H6	6-phosphogluconate dehydrogenase, decarboxylating OS=Pinus sylvestris GN=6pgdB PE=3 SV=1 - [E3V1H6_PINSY]	76.33	0.0559	14	2	2	4	483	53.3	6.57
A9NV59	Putative uncharacterized protein OS=Picea sitchensis PE=2 SV=1 - [A9NV59_PICSI]	83.44	0.0519	1	2	2	7	482	55.1	5.36
A9P1N7	Putative uncharacterized protein OS=Picea sitchensis PE=2 SV=1 - [A9P1N7_PICSI]	40.15	0.0348	1	1	1	4	316	34.9	7.64
B8LQ29	Putative uncharacterized protein OS=Picea sitchensis PE=2 SV=1 - [B8LQ29_PICSI]	87.57	0.0417	2	1	1	10	288	32.1	8.88
A9NV22	Putative uncharacterized protein OS=Picea sitchensis PE=2 SV=1 - [A9NV22_PICSI]	53.09	0.0211	1	1	1	12	617	65.5	5.8
A9NKX4	40S ribosomal protein S24 OS=Picea sitchensis PE=2 SV=1 - [A9NKX4_PICSI]	39.42	0.0809	1	1	1	2	136	15.6	10.55
A9NUP7	Putative uncharacterized protein OS=Picea sitchensis PE=2 SV=1 - [A9NUP7_PICSI]	89.71	0.0816	1	1	1	13	147	16.8	10.8
A9NUG8	Putative uncharacterized protein OS=Picea sitchensis PE=2 SV=1 - [A9NUG8_PICSI]	27.33	0.0426	3	1	1	5	258	29.7	4.96
A9NXI4	Putative uncharacterized protein OS=Picea sitchensis PE=2 SV=1 - [A9NXI4_PICSI]	71.59	0.0591	2	2	2	2	406	44.5	10.37
C0PSQ5	Aspartate aminotransferase OS=Picea sitchensis PE=2 SV=1 - [C0PSQ5_PICSI]	125.3	0.0662	5	2	2	17	453	49.7	8.06
C0PQV8	Putative uncharacterized protein OS=Picea sitchensis PE=2 SV=1 - [C0PQV8_PICSI]	73.71	0.0275	1	2	2	8	874	96.3	4.65
E0ZDI8	Auxin down-regulated-like protein (Fragment) OS=Picea sitchensis PE=2 SV=1 - [E0ZDI8_PICSI]	21.31	0.0476	8	1	1	1	147	16	4.94
B8LLL1	Citrate synthase OS=Picea sitchensis PE=2 SV=1 - [B8LLL1_PICSI]	88.91	0.0524	1	2	2	4	477	53.1	7.87
Q9M523	Phenylcoumaran benzylic ether reductase homolog TH6 OS=Tsuga heterophylla PE=2 SV=1 - [Q9M523_TSUHE]	92.99	0.1238	6	3	3	13	307	33.3	7.47
A9NX46	Putative uncharacterized protein OS=Picea sitchensis PE=2 SV=1 - [A9NX46_PICSI]	84.26	0.0578	2	1	1	6	225	24.3	7.14
A9NV11	Putative uncharacterized protein OS=Picea sitchensis PE=2 SV=1 - [A9NV11_PICSI]	132.55	0.0919	1	4	4	27	544	58.6	5.25
A9NT43	Putative uncharacterized protein OS=Picea sitchensis PE=2 SV=1 - [A9NT43_PICSI]	56.28	0.0576	1	1	1	10	243	27.5	5.55
A9NR91	Putative uncharacterized protein OS=Picea sitchensis PE=2 SV=1 - [A9NR91_PICSI]	149.04	0.1416	2	3	3	16	233	26.1	9.64
B8LKR8	Putative uncharacterized protein OS=Picea sitchensis PE=2 SV=1 - [B8LKR8_PICSI]	116.95	0.0927	2	2	2	16	151	16.3	10.45
A9NVF3	Putative uncharacterized protein OS=Picea sitchensis PE=2 SV=1 - [A9NVF3_PICSI]	93.86	0.0484	2	1	1	38	289	32	8.59
C0PQX2	Putative uncharacterized protein OS=Picea sitchensis PE=2 SV=1 - [C0PQX2_PICSI]	112.88	0.0944	3	3	3	6	339	37.5	6.19
A9NVA6	Putative uncharacterized protein OS=Picea sitchensis PE=2 SV=1 - [A9NVA6_PICSI]	30.17	0.0637	6	1	1	1	204	22.8	7.11
Q9AVT6	ADP, ATP carrier protein (Fragment) OS=Picea abies PE=2 SV=1 - [Q9AVT6_PICAB]	48.35	0.0916	2	2	2	2	262	28.6	9.8
A9NLS7	60S ribosomal protein L6 OS=Picea sitchensis PE=2 SV=1 - [A9NLS7_PICSI]	139.1	0.1775	4	3	3	14	231	26.3	10.1
A9NKH7	Putative uncharacterized protein OS=Picea sitchensis PE=4 SV=1 - [A9NKH7_PICSI]	31.74	0.0926	2	1	1	3	108	12	10.51
A9NN19	Putative uncharacterized protein OS=Picea sitchensis PE=2 SV=1 - [A9NN19_PICSI]	22.2	0.0625	1	1	1	1	160	17.9	10.58
A9NK08	Proteasome subunit alpha type OS=Picea sitchensis PE=2 SV=1 - [A9NK08_PICSI]	104.12	0.1888	3	3	3	6	249	27.2	7.96
A9NUM6	Putative uncharacterized protein OS=Picea sitchensis PE=2 SV=1 - [A9NUM6_PICSI]	114.91	0.066	1	2	2	19	394	43.1	6.7
A9NQ49	Putative uncharacterized protein OS=Picea sitchensis PE=2 SV=1 - [A9NQ49_PICSI]	54.06	0.122	1	1	1	5	123	14.3	11.17
A9NUD9	Putative uncharacterized protein OS=Picea sitchensis PE=2 SV=1 - [A9NUD9_PICSI]	101.93	0.0794	4	2	2	5	378	42.6	6.54
A9NUR3	Putative uncharacterized protein OS=Picea sitchensis PE=2 SV=1 - [A9NUR3_PICSI]	47.1	0.0388	3	1	1	15	361	40.1	6.57
G3XDQ5	ATP-dependent Clp protease proteolytic subunit OS=Larix decidua GN=clpP PE=3 SV=1 - [G3XDQ5_LARDC]	52.44	0.0789	7	1	1	1	190	21.2	5.72
A9NQD7	Putative uncharacterized protein OS=Picea sitchensis PE=2 SV=1 - [A9NQD7_PICSI]	91.04	0.0602	3	1	1	4	266	29.8	6.15
A9NPU7	Proteasome subunit alpha type OS=Picea sitchensis PE=2 SV=1 - [A9NPU7_PICSI]	35.79	0.0803	1	1	1	2	249	27.2	5.87
A9NX41	Putative uncharacterized protein OS=Picea sitchensis PE=2 SV=1 - [A9NX41_PICSI]	106.34	0.039	1	1	1	9	462	51.5	5.72
A9NK21	Peptidyl-prolyl cis-trans isomerase OS=Picea sitchensis PE=1 SV=1 - [A9NK21_PICSI]	74.04	0.0882	1	1	1	10	204	22.2	9.07
C6FCQ5	Calmodulin (Fragment) OS=Pseudotsuga macrocarpa PE=4 SV=1 - [C6FCQ5_9CONI]	79.91	0.68	3	1	1	4	25	2.9	4.44
C0PQ62	Putative uncharacterized protein OS=Picea sitchensis PE=2 SV=1 - [C0PQ62_PICSI]	87.62	0.166	2	3	3	13	259	28	10.77
D5A8A1	Adenylosuccinate synthetase, chloroplastic OS=Picea sitchensis GN=PURA PE=2 SV=1 - [D5A8A1_PICSI]	64.38	0.0615	1	1	1	5	309	33.8	7.08
A9NMY6	Putative uncharacterized protein OS=Picea sitchensis PE=2 SV=1 - [A9NMY6_PICSI]	58.23	0.1759	2	3	3	6	216	24.5	6.23
A9NV56	40S ribosomal protein SA OS=Picea sitchensis PE=2 SV=1 - [A9NV56_PICSI]	78.41	0.1505	3	3	3	11	319	34.8	5.19
A9NNV8	40S ribosomal protein S3a OS=Picea sitchensis PE=2 SV=1 - [A9NNV8_PICSI]	130.16	0.1306	5	2	2	5	245	28	9.26
C3VP99	Class IV chitinase OS=Pseudotsuga menziesii GN=Ch4-1 PE=2 SV=1 - [C3VP99_PSEMZ]	100.61	0.1588	13	3	3	7	277	28.4	8.27
A9NMT6	Aldose 1-epimerase OS=Picea sitchensis PE=2 SV=1 - [A9NMT6_PICSI]	22.81	0.0209	2	1	1	1	383	42.9	9.42
D5A9G6	Putative uncharacterized protein OS=Picea sitchensis PE=2 SV=1 - [D5A9G6_PICSI]	156.83	0.1179	1	2	2	4	246	27	8.12
Q9M3Y3	Phosphoenolpyruvate carboxylase (Fragment) OS=Pinus halepensis GN=ppc1 PE=2 SV=1 - [Q9M3Y3_PINHA]	143.97	0.1129	1	1	5	15	372	42.7	6.1
C0PRY9	Putative uncharacterized protein OS=Picea sitchensis PE=2 SV=1 - [C0PRY9_PICSI]	117.64	0.0233	2	2	2	14	988	108.7	6.49
B8LPC8	Putative uncharacterized protein OS=Picea sitchensis PE=2 SV=1 - [B8LPC8_PICSI]	26.8	0.0608	3	1	1	3	181	20.7	6.95
B8LRA3	Putative uncharacterized protein OS=Picea sitchensis PE=2 SV=1 - [B8LRA3_PICSI]	172.72	0.2034	3	2	4	13	236	26.2	8.46
A6N839	UDP-glucose pyrophosphorylase OS=Pinus taeda GN=UGP1 PE=2 SV=1 - [A6N839_PINTA]	131.26	0.0813	1	1	3	12	480	53.1	5.33
A9NUM0	Putative uncharacterized protein OS=Picea sitchensis PE=2 SV=1 - [A9NUM0_PICSI]	154.58	0.0951	15	3	3	8	410	43.2	7.36
B8LL88	Putative uncharacterized protein OS=Picea sitchensis PE=2 SV=1 - [B8LL88_PICSI]	90.2	0.0918	2	3	3	3	425	47.5	6.29
B8LME2	Putative uncharacterized protein OS=Picea sitchensis PE=2 SV=1 - [B8LME2_PICSI]	51.85	0.031	1	1	1	1	420	46.9	6.1
A9NX07	Putative uncharacterized protein OS=Picea sitchensis PE=2 SV=1 - [A9NX07_PICSI]	97.44	0.0336	1	2	2	11	566	63.1	6.73
A9NXG3	Putative uncharacterized protein OS=Picea sitchensis PE=2 SV=1 - [A9NXG3_PICSI]	76.48	0.0576	1	3	3	5	538	59.9	8.85
A9NYW1	Putative uncharacterized protein OS=Picea sitchensis PE=2 SV=1 - [A9NYW1_PICSI]	44.57	0.0199	1	1	1	1	402	42.3	8.62
B8LQS7	Putative uncharacterized protein OS=Picea sitchensis PE=2 SV=1 - [B8LQS7_PICSI]	91.01	0.0479	1	3	3	6	773	83.9	5.81
A9NNL2	Annexin OS=Picea sitchensis PE=2 SV=1 - [A9NNL2_PICSI]	122.42	0.0886	1	3	3	17	316	36.8	6.64
D5ADZ2	Putative uncharacterized protein OS=Picea sitchensis PE=4 SV=1 - [D5ADZ2_PICSI]	71.11	0.28	1	2	2	5	100	11.3	5.19
A9NU65	Putative uncharacterized protein OS=Picea sitchensis PE=2 SV=1 - [A9NU65_PICSI]	42.13	0.0237	1	1	1	2	379	42.7	6.87
B8LRW8	Putative uncharacterized protein OS=Picea sitchensis PE=2 SV=1 - [B8LRW8_PICSI]	26.14	0.0172	1	1	1	2	466	53.3	6.58
A5X523	Putative pectin methylesterase (Fragment) OS=Picea abies GN=PME1 PE=2 SV=1 - [A5X523_PICAB]	66.16	0.0254	1	1	1	2	393	43.5	9.22
C0PSN4	Putative uncharacterized protein OS=Picea sitchensis PE=2 SV=1 - [C0PSN4_PICSI]	144.83	0.1292	3	1	4	15	449	49.5	5.05
D5ABG1	Putative uncharacterized protein OS=Picea sitchensis PE=2 SV=1 - [D5ABG1_PICSI]	35.48	0.0218	1	1	1	3	413	47.2	9.01
B8LQQ0	Putative uncharacterized protein OS=Picea sitchensis PE=2 SV=1 - [B8LQQ0_PICSI]	62.23	0.044	2	2	2	17	409	44.7	7.64
H9MBH5	Uncharacterized protein (Fragment) OS=Pinus lambertiana GN=CL34Contig2_10 PE=4 SV=1 - [H9MBH5_PINLA]	45.81	0.1639	5	1	1	3	61	6.9	4.89
A9P175	Proliferating cell nuclear antigen OS=Picea sitchensis PE=2 SV=1 - [A9P175_PICSI]	54.58	0.0421	1	1	1	2	261	29	4.82
F1BQ95	EF-hands-containing protein (Fragment) OS=Pinus mugo GN=ef PE=4 SV=1 - [F1BQ95_PINMU]	38.19	0.064	3	1	1	1	172	18.7	4.58
D5ACT2	Acyl-[acyl-carrier-protein] desaturase OS=Picea sitchensis PE=2 SV=1 - [D5ACT2_PICSI]	36.94	0.06	2	1	1	1	250	28.9	7.02
D5A9S1	Putative uncharacterized protein OS=Picea sitchensis PE=2 SV=1 - [D5A9S1_PICSI]	20.09	0.0288	1	1	1	2	313	33.7	9.2
B8LRU5	Putative uncharacterized protein OS=Picea sitchensis PE=2 SV=1 - [B8LRU5_PICSI]	93.95	0.0261	1	2	2	8	728	82.5	7.31
O65075	Putative uncharacterized protein Sb50 (Fragment) OS=Picea mariana GN=Sb50 PE=1 SV=1 - [O65075_PICMA]	50.69	0.0517	2	1	1	2	271	30.9	6.42
C0PRB5	Putative uncharacterized protein OS=Picea sitchensis PE=2 SV=1 - [C0PRB5_PICSI]	41.45	0.0317	1	1	1	7	347	37.5	5.4
C0PTF0	Putative uncharacterized protein OS=Picea sitchensis PE=2 SV=1 - [C0PTF0_PICSI]	94.95	0.045	2	2	2	3	422	46.8	6.65
B8LK79	Putative uncharacterized protein OS=Picea sitchensis PE=2 SV=1 - [B8LK79_PICSI]	55.17	0.0366	1	1	1	3	383	38.3	10.62
B8LQS4	Putative uncharacterized protein OS=Picea sitchensis PE=2 SV=1 - [B8LQS4_PICSI]	75.58	0.0324	1	1	1	14	463	51.1	7.31
B8LKC6	Putative uncharacterized protein OS=Picea sitchensis PE=2 SV=1 - [B8LKC6_PICSI]	41.96	0.0269	1	1	1	5	409	43.8	8.16
B8LQD8	Putative uncharacterized protein OS=Picea sitchensis PE=2 SV=1 - [B8LQD8_PICSI]	25.78	0.025	1	1	1	2	601	66.2	7.9
A9NRU6	Putative uncharacterized protein OS=Picea sitchensis PE=2 SV=1 - [A9NRU6_PICSI]	128.78	0.1121	4	2	2	8	232	25.4	10.2
A9NR69	Cysteine synthase OS=Picea sitchensis PE=2 SV=1 - [A9NR69_PICSI]	152.48	0.1564	2	4	4	11	307	33	5.74
A7Y5M0	Hydroxyproline-rich glycoprotein-like protein (Fragment) OS=Pinus sylvestris GN=hprgp PE=4 SV=1 - [A7Y5M0_PINSY]	44.63	0.1163	3	1	1	1	129	14.5	4.93
D5A887	Putative uncharacterized protein OS=Picea sitchensis PE=2 SV=1 - [D5A887_PICSI]	46.57	0.0433	1	2	2	5	623	68.5	5.5
A9NVU9	Putative uncharacterized protein OS=Picea sitchensis PE=2 SV=1 - [A9NVU9_PICSI]	142.96	0.0761	1	3	3	11	486	54.2	5.3
A9NXP5	Eukaryotic translation initiation factor 3 subunit H OS=Picea sitchensis PE=2 SV=1 - [A9NXP5_PICSI]	55.49	0.0472	1	1	1	1	339	38.5	4.77
A9NWU0	Proteasome subunit alpha type OS=Picea sitchensis PE=2 SV=1 - [A9NWU0_PICSI]	82.38	0.1078	3	2	2	3	269	29.3	5.25
A9P2J6	Putative uncharacterized protein OS=Picea sitchensis PE=2 SV=1 - [A9P2J6_PICSI]	84.18	0.0887	1	2	2	7	293	31.2	6.01
B8LLB0	Putative uncharacterized protein OS=Picea sitchensis PE=2 SV=1 - [B8LLB0_PICSI]	190.54	0.0676	1	3	3	13	666	72.4	8.12
D5ABZ7	Putative uncharacterized protein OS=Picea sitchensis PE=2 SV=1 - [D5ABZ7_PICSI]	71.25	0.1176	2	2	2	4	272	29.7	5.17
C0PST4	Putative uncharacterized protein OS=Picea sitchensis PE=2 SV=1 - [C0PST4_PICSI]	30.14	0.0798	1	1	1	3	213	24	5.67
A9NTV2	Putative uncharacterized protein OS=Picea sitchensis PE=2 SV=1 - [A9NTV2_PICSI]	24.9	0.0285	3	1	1	1	281	31.9	5.24
B8LR10	Putative uncharacterized protein OS=Picea sitchensis PE=2 SV=1 - [B8LR10_PICSI]	28.32	0.0516	5	1	1	1	213	23.5	6.8
A9NNX7	40S ribosomal protein S6 OS=Picea sitchensis PE=2 SV=1 - [A9NNX7_PICSI]	89.8	0.0683	2	2	2	8	249	28.4	10.7
A9NJU4	Putative uncharacterized protein OS=Picea sitchensis PE=4 SV=1 - [A9NJU4_PICSI]	22.94	0.0928	1	1	1	1	97	10.5	8
A9NW51	Malate synthase OS=Picea sitchensis PE=2 SV=1 - [A9NW51_PICSI]	42.46	0.0376	3	2	2	2	558	63.2	6.8
B8LRP4	Putative uncharacterized protein OS=Picea sitchensis PE=2 SV=1 - [B8LRP4_PICSI]	136.42	0.0424	1	2	2	7	542	60.1	9.31
B8LQY2	Putative uncharacterized protein OS=Picea sitchensis PE=2 SV=1 - [B8LQY2_PICSI]	54.72	0.0363	1	1	1	6	331	37.4	11.21
H9ME22	Uncharacterized protein (Fragment) OS=Pinus radiata GN=UMN_7021_02 PE=4 SV=1 - [H9ME22_PINRA]	38.22	0.0733	1	1	1	4	150	16.9	6.79
A9P070	Putative uncharacterized protein OS=Picea sitchensis PE=2 SV=1 - [A9P070_PICSI]	48.54	0.0474	1	1	1	2	274	31.5	9.61
C9EGT5	Peptidyl-prolyl cis-trans isomerase OS=Pinus massoniana PE=2 SV=1 - [C9EGT5_9CONI]	111.45	0.1512	3	2	2	17	172	18.2	8.62
B8LNG7	Putative uncharacterized protein OS=Picea sitchensis PE=2 SV=1 - [B8LNG7_PICSI]	39.88	0.0249	1	1	1	2	602	65.9	8.54
A9NNN4	Putative uncharacterized protein OS=Picea sitchensis PE=2 SV=1 - [A9NNN4_PICSI]	20.42	0.0325	1	1	1	1	338	36.7	6.29
H9VLV6	Uncharacterized protein (Fragment) OS=Pinus taeda GN=CL119Contig1_07 PE=4 SV=1 - [H9VLV6_PINTA]	31.19	0.0896	2	1	1	3	67	7.9	7.33
A9NMW5	Putative uncharacterized protein OS=Picea sitchensis PE=2 SV=1 - [A9NMW5_PICSI]	71.27	0.0548	1	1	1	4	219	24.7	4.78
B8LKS7	Putative uncharacterized protein OS=Picea sitchensis PE=2 SV=1 - [B8LKS7_PICSI]	63.47	0.0183	1	1	1	3	492	56.1	9.33
B8LNM2	Putative uncharacterized protein OS=Picea sitchensis PE=2 SV=1 - [B8LNM2_PICSI]	42.23	0.0418	2	1	1	1	502	57.1	6.43
A9NRB2	Putative uncharacterized protein OS=Picea sitchensis PE=2 SV=1 - [A9NRB2_PICSI]	69.88	0.1258	1	2	2	7	151	17.1	10.45
A9NUU4	Putative uncharacterized protein OS=Picea sitchensis PE=2 SV=1 - [A9NUU4_PICSI]	61.41	0.0588	1	2	2	3	408	46.1	6.23
A9NKS5	Putative uncharacterized protein OS=Picea sitchensis PE=2 SV=1 - [A9NKS5_PICSI]	58.78	0.0744	1	2	2	3	363	41	6.11
A9NNS1	Putative uncharacterized protein OS=Picea sitchensis PE=2 SV=1 - [A9NNS1_PICSI]	22.72	0.0365	1	1	1	1	219	24.3	6.55
H9MAX8	Uncharacterized protein (Fragment) OS=Pinus lambertiana GN=2_4976_01 PE=4 SV=1 - [H9MAX8_PINLA]	28.74	0.0507	3	1	1	2	138	15.2	4.92
D5ADC8	Putative uncharacterized protein OS=Picea sitchensis PE=2 SV=1 - [D5ADC8_PICSI]	54.66	0.0944	1	2	2	4	233	27.5	6.8
H9V9S6	Uncharacterized protein (Fragment) OS=Pinus taeda GN=UMN_CL388Contig1_03 PE=3 SV=1 - [H9V9S6_PINTA]	77.88	0.198	6	1	2	20	101	11.2	10.13
B8LR88	Nucleoside diphosphate kinase OS=Picea sitchensis PE=2 SV=1 - [B8LR88_PICSI]	48.62	0.0681	2	1	1	4	235	25.8	8.66
A9NPA4	Putative uncharacterized protein OS=Picea sitchensis PE=2 SV=1 - [A9NPA4_PICSI]	83.23	0.1016	4	3	3	5	246	28.8	10.08
D5A9B8	Putative uncharacterized protein OS=Picea sitchensis PE=2 SV=1 - [D5A9B8_PICSI]	30.66	0.0207	1	1	1	1	483	51.8	7.09
A9NQ11	Putative uncharacterized protein OS=Picea sitchensis PE=2 SV=1 - [A9NQ11_PICSI]	76.31	0.0952	3	2	2	6	189	21.4	9.94
A9NN70	Putative uncharacterized protein OS=Picea sitchensis PE=2 SV=1 - [A9NN70_PICSI]	142.12	0.102	1	3	3	9	343	38.9	5.4
E3V1V8	Aspartate aminotransferase (Fragment) OS=Pinus sylvestris GN=gotC PE=3 SV=1 - [E3V1V8_PINSY]	51.02	0.0259	7	1	1	1	347	38.2	8.88
A9NRU9	Putative uncharacterized protein OS=Picea sitchensis PE=2 SV=1 - [A9NRU9_PICSI]	28.92	0.0287	1	1	1	2	314	35	8.79
A9NV74	Superoxide dismutase [Cu-Zn] OS=Picea sitchensis PE=2 SV=1 - [A9NV74_PICSI]	44.09	0.0649	1	1	1	2	154	15.3	6.42
B8LPM3	Putative uncharacterized protein OS=Picea sitchensis PE=2 SV=1 - [B8LPM3_PICSI]	96.55	0.0637	1	2	2	4	471	51.6	8.06
A9NJU9	Putative uncharacterized protein OS=Picea sitchensis PE=4 SV=1 - [A9NJU9_PICSI]	21.82	0.0714	2	1	1	2	112	13	10.92
B8LKR1	Putative uncharacterized protein OS=Picea sitchensis PE=2 SV=1 - [B8LKR1_PICSI]	171.22	0.0766	1	3	3	5	444	49	5.77
D5A9C0	Putative uncharacterized protein OS=Picea sitchensis PE=2 SV=1 - [D5A9C0_PICSI]	131.29	0.0679	1	2	2	14	427	48.2	5.91
C0PT63	Glucose-6-phosphate 1-dehydrogenase OS=Picea sitchensis PE=2 SV=1 - [C0PT63_PICSI]	68.7	0.0521	2	3	3	5	518	58.9	6.27
D5A9G1	Pyruvate kinase OS=Picea sitchensis PE=2 SV=1 - [D5A9G1_PICSI]	29.59	0.1196	3	1	1	4	209	22.7	9.22
A9NUH7	Putative uncharacterized protein OS=Picea sitchensis PE=1 SV=1 - [A9NUH7_PICSI]	20.8	0.023	2	1	1	1	434	47.3	6.33
Q6MX54	STS PPC4HP1 (Fragment) OS=Pinus pinaster PE=4 SV=1 - [Q6MX54_PINPS]	75.36	0.1264	8	2	2	2	174	19.6	9.7
D5A9K6	Putative uncharacterized protein OS=Picea sitchensis PE=2 SV=1 - [D5A9K6_PICSI]	49.67	0.0471	1	2	2	2	446	49.6	6.16
A9NPP8	Putative uncharacterized protein OS=Picea sitchensis PE=2 SV=1 - [A9NPP8_PICSI]	96.59	0.0833	3	2	2	9	228	25.9	10.45
B8LLR2	Putative uncharacterized protein OS=Picea sitchensis PE=2 SV=1 - [B8LLR2_PICSI]	98.71	0.0251	1	1	1	1	518	56.6	6.84
D5A8J6	Putative uncharacterized protein OS=Picea sitchensis PE=2 SV=1 - [D5A8J6_PICSI]	84.85	0.0806	1	3	3	4	496	54.9	5.78
G9BF71	3-deoxy-D-arabino-heptulosonate 7-phosphate synthase OS=Picea abies GN=DAHP PE=2 SV=1 - [G9BF71_PICAB]	62.82	0.0325	3	1	1	6	338	37.7	6.9
B8LME1	Putative uncharacterized protein OS=Picea sitchensis PE=2 SV=1 - [B8LME1_PICSI]	69.27	0.0853	1	2	3	3	516	57.3	8.35
Q8RVJ5	Putative flavonoid 3'-hydroxylase (Fragment) OS=Pinus pinaster PE=2 SV=1 - [Q8RVJ5_PINPS]	92.44	0.16	2	1	2	5	150	16.7	5.27
A9NU33	Putative uncharacterized protein OS=Picea sitchensis PE=2 SV=1 - [A9NU33_PICSI]	41.86	0.0342	2	1	1	3	322	35.3	6.18
D5ABV8	Putative uncharacterized protein OS=Picea sitchensis PE=2 SV=1 - [D5ABV8_PICSI]	29.51	0.0334	1	1	1	1	299	33.7	7.42
D5ACU5	Putative uncharacterized protein OS=Picea sitchensis PE=2 SV=1 - [D5ACU5_PICSI]	24.29	0.0474	1	1	1	1	253	27.8	4.91
B8LNN1	Putative uncharacterized protein OS=Picea sitchensis PE=3 SV=1 - [B8LNN1_PICSI]	30.16	0.1961	1	1	1	7	51	6.4	12.38
O65078	Probable ubiquitin activating enzyme 2 (Fragment) OS=Picea mariana GN=Sb53 PE=2 SV=1 - [O65078_PICMA]	61.6	0.0456	3	1	1	3	241	27.1	6.55
H9W254	Uncharacterized protein (Fragment) OS=Pinus taeda GN=CL23Contig1_09 PE=4 SV=1 - [H9W254_PINTA]	22.86	0.1	4	1	1	2	100	11.8	4.35
A9NWL2	GrpE protein homolog OS=Picea sitchensis PE=2 SV=1 - [A9NWL2_PICSI]	25.87	0.0342	1	1	1	1	322	35.6	6.35
D5AEA7	Putative uncharacterized protein OS=Picea sitchensis PE=2 SV=1 - [D5AEA7_PICSI]	89.51	0.065	1	1	1	2	200	22.5	8.56
A9NUJ0	Aspartate aminotransferase OS=Picea sitchensis PE=2 SV=1 - [A9NUJ0_PICSI]	28.82	0.0232	1	1	1	4	431	48	7.34
C6F6B8	ATP-dependent RNA helicase-like protein (Fragment) OS=Pseudotsuga menziesii PE=4 SV=1 - [C6F6B8_PSEMZ]	49.52	0.1089	4	1	1	2	101	12	7.42
A9NJT8	Putative uncharacterized protein OS=Picea sitchensis PE=4 SV=1 - [A9NJT8_PICSI]	34.68	0.1846	1	1	1	2	65	7.4	11.17
B8LQS1	Putative uncharacterized protein OS=Picea sitchensis PE=2 SV=1 - [B8LQS1_PICSI]	152.64	0.0429	1	3	3	17	955	105.5	6.99
D5ACQ5	Putative uncharacterized protein OS=Picea sitchensis PE=2 SV=1 - [D5ACQ5_PICSI]	88.64	0.1361	2	2	2	7	294	32.5	9.28
C0PR52	Coatomer subunit beta OS=Picea sitchensis PE=2 SV=1 - [C0PR52_PICSI]	82.29	0.0232	1	2	2	2	948	105.3	5.63
A9NKY2	Putative uncharacterized protein OS=Picea sitchensis PE=2 SV=1 - [A9NKY2_PICSI]	292.92	0.3092	5	5	6	17	262	29.7	4.82
B8LKZ6	Putative uncharacterized protein OS=Picea sitchensis PE=2 SV=1 - [B8LKZ6_PICSI]	44.51	0.0188	1	1	1	2	478	52.6	8.6
C0PS92	Putative uncharacterized protein OS=Picea sitchensis PE=2 SV=1 - [C0PS92_PICSI]	95.78	0.1178	4	4	4	12	433	48.9	9.03
A9NUT3	Ubiquitin carboxyl-terminal hydrolase OS=Picea sitchensis PE=2 SV=1 - [A9NUT3_PICSI]	28.57	0.0292	1	1	1	1	480	54.3	6.07
A9NZX3	Putative uncharacterized protein OS=Picea sitchensis PE=2 SV=1 - [A9NZX3_PICSI]	41.56	0.0476	1	1	1	3	273	29.8	7.24
B8LRZ9	Eukaryotic translation initiation factor 3 subunit M OS=Picea sitchensis PE=2 SV=1 - [B8LRZ9_PICSI]	79.6	0.0511	2	2	2	2	411	46.1	5.31
A9NWQ8	Putative uncharacterized protein OS=Picea sitchensis PE=2 SV=1 - [A9NWQ8_PICSI]	55.48	0.0578	2	2	2	3	398	44.5	7.23
D5A951	Putative uncharacterized protein OS=Picea sitchensis PE=2 SV=1 - [D5A951_PICSI]	45.81	0.0414	1	1	1	1	314	35.3	6.95
D5AAX0	Citrate synthase OS=Picea sitchensis PE=2 SV=1 - [D5AAX0_PICSI]	124.42	0.0727	1	3	3	10	509	56	8.06
A9NNQ2	Putative uncharacterized protein OS=Picea sitchensis PE=2 SV=1 - [A9NNQ2_PICSI]	38.33	0.0415	1	1	1	1	289	32.7	5.12
Q9AY33	Arginase OS=Pinus taeda GN=ARS20 PE=2 SV=1 - [Q9AY33_PINTA]	58.87	0.0704	3	2	2	3	341	37.2	6.86
A9NUH1	N-acetyl-gamma-glutamyl-phosphate reductase OS=Picea sitchensis PE=2 SV=1 - [A9NUH1_PICSI]	43.66	0.0386	1	1	1	1	415	45.8	7.78
D5A839	Putative uncharacterized protein OS=Picea sitchensis PE=2 SV=1 - [D5A839_PICSI]	47.46	0.0404	1	1	1	4	396	40.5	8.13
C0PSI1	Putative uncharacterized protein OS=Picea sitchensis PE=2 SV=1 - [C0PSI1_PICSI]	28.16	0.0248	2	1	1	1	404	41.5	6.68
H9MD55	Uncharacterized protein (Fragment) OS=Pinus radiata GN=CL3433Contig1_01 PE=4 SV=1 - [H9MD55_PINRA]	40.15	0.2239	2	1	1	2	67	7.6	8.38
H9MDS6	Uncharacterized protein (Fragment) OS=Pinus lambertiana GN=UMN_1783_02 PE=4 SV=1 - [H9MDS6_PINLA]	29.24	0.16	1	1	1	3	100	11.2	8.4
A9NZE5	Eukaryotic translation initiation factor 3 subunit F OS=Picea sitchensis PE=2 SV=1 - [A9NZE5_PICSI]	82.13	0.0493	1	1	1	9	284	31.4	5.08
C0PQK2	Putative uncharacterized protein OS=Picea sitchensis PE=2 SV=1 - [C0PQK2_PICSI]	32.23	0.0455	1	1	1	1	308	34.4	6.6
H9VFF1	Uncharacterized protein (Fragment) OS=Pinus taeda GN=2_1160_01 PE=4 SV=1 - [H9VFF1_PINTA]	60.95	0.1087	3	1	1	2	138	15.5	9.94
A9NWJ6	Putative uncharacterized protein OS=Picea sitchensis PE=2 SV=1 - [A9NWJ6_PICSI]	88.71	0.0714	1	1	2	6	378	40.8	5.48
B8LR39	Putative uncharacterized protein OS=Picea sitchensis PE=2 SV=1 - [B8LR39_PICSI]	173.67	0.1314	1	3	3	17	388	42.7	6.2
A9NTE0	Putative uncharacterized protein OS=Picea sitchensis PE=2 SV=1 - [A9NTE0_PICSI]	49.16	0.0455	1	1	1	2	330	36	4.91
Q6MX56	STS PPCCoAOMT (Fragment) OS=Pinus pinaster PE=4 SV=1 - [Q6MX56_PINPS]	41.87	0.2286	10	1	1	3	70	7.9	8.15
B8LRA2	Putative uncharacterized protein OS=Picea sitchensis PE=2 SV=1 - [B8LRA2_PICSI]	65.28	0.0438	2	1	1	2	365	39.7	6.65
H9MC38	Uncharacterized protein (Fragment) OS=Pinus radiata GN=CL1186Contig1_01 PE=4 SV=1 - [H9MC38_PINRA]	21.97	0.2118	1	1	1	1	85	9.2	4.7
B8LME8	Putative uncharacterized protein OS=Picea sitchensis PE=2 SV=1 - [B8LME8_PICSI]	44.99	0.0676	1	1	1	3	296	32.8	6.61
Q5MED0	Early response to dehydration 15-like protein (Fragment) OS=Pseudotsuga menziesii var. menziesii PE=4 SV=1 - [Q5MED0_PSEMZ]	54.35	0.1343	3	1	1	7	134	15.5	4.35
B2CBW3	Caffeic acid O-3-methyltransferase-like protein (Fragment) OS=Pinus taeda GN=COMT2-2A PE=4 SV=1 - [B2CBW3_PINTA]	24.97	0.1652	16	1	1	3	115	12.6	7.39
A9NWV8	Eukaryotic translation initiation factor 3 subunit B OS=Picea sitchensis PE=2 SV=1 - [A9NWV8_PICSI]	65.69	0.0318	1	2	2	3	724	83.5	5.05
E3V1Z6	Malate dehydrogenase (Fragment) OS=Pinus sylvestris GN=mdhA PE=3 SV=1 - [E3V1Z6_PINSY]	46.03	0.0576	9	1	1	3	278	29.9	6.79
A9NMS8	Putative uncharacterized protein OS=Picea sitchensis PE=2 SV=1 - [A9NMS8_PICSI]	25.09	0.1005	1	1	1	3	209	23.5	4.69
B8LPB2	UDP-glucose 6-dehydrogenase OS=Picea sitchensis PE=2 SV=1 - [B8LPB2_PICSI]	69.95	0.0519	1	1	2	3	482	53	6.18
D5A9F9	Putative uncharacterized protein OS=Picea sitchensis PE=2 SV=1 - [D5A9F9_PICSI]	63.96	0.0302	1	1	1	7	397	43.3	7.46
Q2Q9T3	Beta-hydroxyacyl-ACP dehydratase b OS=Picea mariana PE=3 SV=1 - [Q2Q9T3_PICMA]	45.01	0.0329	3	1	1	2	243	26.5	9.26
A9NU40	Putative uncharacterized protein OS=Picea sitchensis PE=2 SV=1 - [A9NU40_PICSI]	33.75	0.0235	2	1	1	1	340	38.9	9.47
A9NQ60	Putative uncharacterized protein OS=Picea sitchensis PE=2 SV=1 - [A9NQ60_PICSI]	28.55	0.0469	1	1	1	7	192	22.2	9.79
A8T3H0	Ubiquitin (Fragment) OS=Picea abies PE=2 SV=1 - [A8T3H0_PICAB]	56.83	0.5455	16	2	2	3	33	3.8	8.75
B8LR65	Putative uncharacterized protein OS=Picea sitchensis PE=2 SV=1 - [B8LR65_PICSI]	51.03	0.0228	1	1	1	2	438	49.2	9.19
O65069	Heat shock protein (Fragment) OS=Picea mariana GN=Sb40 PE=2 SV=1 - [O65069_PICMA]	28.64	0.0585	1	1	1	2	205	22.9	4.6
A9NLL7	Putative uncharacterized protein OS=Picea sitchensis PE=2 SV=1 - [A9NLL7_PICSI]	63.53	0.2295	2	2	2	6	122	13.7	9.51
B8LL35	Putative uncharacterized protein OS=Picea sitchensis PE=2 SV=1 - [B8LL35_PICSI]	38.99	0.018	1	1	1	1	610	67.3	7.23
C0PT31	Lipoxygenase OS=Picea sitchensis PE=2 SV=1 - [C0PT31_PICSI]	49.06	0.0141	1	1	1	4	924	105	6.86
C0PQA9	Putative uncharacterized protein OS=Picea sitchensis PE=2 SV=1 - [C0PQA9_PICSI]	26.59	0.125	4	1	1	2	152	16.6	5.1
A9NPD2	Putative uncharacterized protein OS=Picea sitchensis PE=2 SV=1 - [A9NPD2_PICSI]	34.77	0.0844	4	1	1	1	154	17.5	10.45
D5ABN0	Putative uncharacterized protein OS=Picea sitchensis PE=2 SV=1 - [D5ABN0_PICSI]	64.65	0.039	1	1	1	4	333	39.3	8.56
Q40790	Cdc2Pnc protein OS=Pinus contorta GN=cdc2Pnc PE=2 SV=2 - [Q40790_PINCO]	25.17	0.0476	2	1	1	1	294	33.7	7.25
A9NXT0	Putative uncharacterized protein OS=Picea sitchensis PE=2 SV=1 - [A9NXT0_PICSI]	20.46	0.0212	1	1	1	1	425	48.3	5.55
A9NWY7	Putative uncharacterized protein OS=Picea sitchensis PE=2 SV=1 - [A9NWY7_PICSI]	25.11	0.02	1	1	1	2	400	44	7.84
B8LLS8	Putative uncharacterized protein OS=Picea sitchensis PE=2 SV=1 - [B8LLS8_PICSI]	29.02	0.04	1	1	1	1	375	40.7	6.67
D5A9W9	Serine/threonine-protein phosphatase OS=Picea sitchensis PE=2 SV=1 - [D5A9W9_PICSI]	27.65	0.0462	1	1	1	2	303	34.8	4.98
A9NTG5	Ribosomal protein L19 OS=Picea sitchensis PE=2 SV=1 - [A9NTG5_PICSI]	42.39	0.096	5	1	1	3	177	21	11.55
D5AA24	Putative uncharacterized protein OS=Picea sitchensis PE=2 SV=1 - [D5AA24_PICSI]	111.81	0.0927	1	2	2	5	302	30.6	10.62
A9P194	Putative uncharacterized protein OS=Picea sitchensis PE=2 SV=1 - [A9P194_PICSI]	33.73	0.0217	1	1	1	1	322	36.6	6.62
D5ACM5	Putative uncharacterized protein OS=Picea sitchensis PE=2 SV=1 - [D5ACM5_PICSI]	25.41	0.0169	2	1	1	2	415	47.9	7.05
B8LKD1	Putative uncharacterized protein OS=Picea sitchensis PE=2 SV=1 - [B8LKD1_PICSI]	52.49	0.0379	1	2	2	3	475	52.8	8.06
B8LLF5	Putative uncharacterized protein OS=Picea sitchensis PE=2 SV=1 - [B8LLF5_PICSI]	62.13	0.022	1	1	1	2	500	54.4	6.21
B8LNV7	Glucose-1-phosphate adenylyltransferase OS=Picea sitchensis PE=2 SV=1 - [B8LNV7_PICSI]	43.14	0.0266	2	1	1	1	526	57.9	6.38
B8LM14	Putative uncharacterized protein OS=Picea sitchensis PE=2 SV=1 - [B8LM14_PICSI]	43.68	0.0449	1	2	2	3	490	52.5	7.01
Q40873	Vicilin-like storage protein OS=Picea glauca PE=2 SV=1 - [Q40873_PICGL]	41.63	0.0871	2	2	2	3	448	50.2	7.12
Q40870	Legumin-like storage protein OS=Picea glauca PE=2 SV=1 - [Q40870_PICGL]	125.95	0.053	1	2	2	12	509	57.3	7.44
Q4PLA9	Argonaute/Zwille-like protein OS=Picea glauca PE=2 SV=1 - [Q4PLA9_PICGL]	34.07	0.0073	1	1	1	2	959	106.8	9.01
A9NV15	Putative uncharacterized protein OS=Picea sitchensis PE=2 SV=1 - [A9NV15_PICSI]	52.04	0.0634	1	2	2	3	726	79.2	8.43
E0ZCB4	Phosphatidylinositol-4-phospate 5-kinase-like protein (Fragment) OS=Picea sitchensis PE=2 SV=1 - [E0ZCB4_PICSI]	25.91	0.1475	1	1	1	2	61	6.9	8.54
B8LPP1	Putative uncharacterized protein OS=Picea sitchensis PE=2 SV=1 - [B8LPP1_PICSI]	69.69	0.0297	2	1	1	5	437	48.9	5.52
A9NKR7	Putative uncharacterized protein OS=Picea sitchensis PE=4 SV=1 - [A9NKR7_PICSI]	58.85	0.125	1	1	1	1	88	10.4	9.98
A9NL10	Putative uncharacterized protein OS=Picea sitchensis PE=2 SV=1 - [A9NL10_PICSI]	30.67	0.0282	3	1	1	2	284	31.5	6.42
D5A7W0	Putative uncharacterized protein OS=Picea sitchensis PE=2 SV=1 - [D5A7W0_PICSI]	35.09	0.0329	1	1	1	4	334	37.2	9.23
B8LR17	Putative uncharacterized protein OS=Picea sitchensis PE=2 SV=1 - [B8LR17_PICSI]	61.91	0.0187	1	1	1	4	749	80.6	6.86
B8LPG3	Putative uncharacterized protein OS=Picea sitchensis PE=2 SV=1 - [B8LPG3_PICSI]	24.23	0.0181	1	1	1	1	386	45.2	8.79
D5A9R1	Putative uncharacterized protein OS=Picea sitchensis PE=2 SV=1 - [D5A9R1_PICSI]	96.07	0.0706	1	3	3	5	439	47.7	5.11
A5HIY2	Peptidyl-prolyl cis-trans isomerase OS=Pinus taeda GN=Cyp1 PE=2 SV=1 - [A5HIY2_PINTA]	82.8	0.1111	2	2	2	6	171	17.9	8.16
A9NKD4	Putative uncharacterized protein OS=Picea sitchensis PE=2 SV=1 - [A9NKD4_PICSI]	59.07	0.0909	6	2	2	5	297	34.5	7.53
C0PRC7	Putative uncharacterized protein OS=Picea sitchensis PE=2 SV=1 - [C0PRC7_PICSI]	29.36	0.0172	1	1	1	2	348	39.3	6.15
A9P243	Putative uncharacterized protein OS=Picea sitchensis PE=2 SV=1 - [A9P243_PICSI]	26.39	0.0214	3	1	1	1	327	34.9	6.44
B8LS27	Putative uncharacterized protein OS=Picea sitchensis PE=2 SV=1 - [B8LS27_PICSI]	65.59	0.0247	1	1	1	2	324	36	9.6
B8LQW7	Putative uncharacterized protein OS=Picea sitchensis PE=2 SV=1 - [B8LQW7_PICSI]	44.41	0.03	2	1	1	2	267	31	11.5
A9NW01	Putative uncharacterized protein OS=Picea sitchensis PE=2 SV=1 - [A9NW01_PICSI]	30.63	0.0732	2	1	1	3	123	13.2	6.52
B8LQF1	Inosine-5'-monophosphate dehydrogenase OS=Picea sitchensis PE=2 SV=1 - [B8LQF1_PICSI]	74.1	0.0409	1	2	2	4	513	54.7	6.76
A9P0Q8	Putative uncharacterized protein OS=Picea sitchensis PE=2 SV=1 - [A9P0Q8_PICSI]	20.05	0.046	1	1	1	1	174	19.8	10.37
B8LNL7	Putative uncharacterized protein OS=Picea sitchensis PE=4 SV=1 - [B8LNL7_PICSI]	23.24	0.0825	1	1	1	2	97	11.1	4.88
A9NNG6	Putative uncharacterized protein OS=Picea sitchensis PE=2 SV=1 - [A9NNG6_PICSI]	46.86	0.0318	1	1	1	3	283	31.7	6.65
A9NKR6	Proteasome subunit alpha type OS=Picea sitchensis PE=2 SV=1 - [A9NKR6_PICSI]	39.99	0.036	1	1	1	2	250	27.4	5.52
C0PR50	Putative uncharacterized protein OS=Picea sitchensis PE=2 SV=1 - [C0PR50_PICSI]	43.01	0.0274	1	1	1	3	328	34.6	9.19
Q4VDD7	P-166-5 (Fragment) OS=Pinus resinosa GN=p-166-5 PE=2 SV=1 - [Q4VDD7_PINRE]	27.15	0.0463	4	1	1	2	216	23	5.55
L7S107	Phi class glutathione S-transferase OS=Pinus tabuliformis GN=GSTF2 PE=2 SV=1 - [L7S107_PINTB]	96.11	0.0512	43	2	2	4	215	24.2	7.46
A9NUH2	Putative uncharacterized protein OS=Picea sitchensis PE=2 SV=1 - [A9NUH2_PICSI]	31.35	0.0176	1	1	1	1	568	64.5	6.64
A9NWK0	Putative uncharacterized protein OS=Picea sitchensis PE=2 SV=1 - [A9NWK0_PICSI]	27.74	0.0159	1	1	1	1	566	62.9	4.63
D5AAK4	Putative uncharacterized protein OS=Picea sitchensis PE=4 SV=1 - [D5AAK4_PICSI]	50.92	0.0763	1	1	1	2	118	13.2	8.59
A9NW90	Putative uncharacterized protein OS=Picea sitchensis PE=2 SV=1 - [A9NW90_PICSI]	28.75	0.0154	1	1	1	1	585	67.5	6.74
A9NMH8	Putative uncharacterized protein OS=Picea sitchensis PE=2 SV=1 - [A9NMH8_PICSI]	32.09	0.0663	2	1	1	2	166	17.7	6.3
A9NPI6	Putative uncharacterized protein OS=Picea sitchensis PE=2 SV=1 - [A9NPI6_PICSI]	43.9	0.0802	2	2	2	2	237	26.7	5.74
C0PRH2	Phosphoglycerate kinase OS=Picea sitchensis PE=2 SV=1 - [C0PRH2_PICSI]	39.54	0.0272	4	1	1	10	367	41.5	6.73
A9NS10	Cysteine synthase OS=Picea sitchensis PE=2 SV=1 - [A9NS10_PICSI]	32.15	0.0274	1	1	1	2	401	42.6	8.6
A9P2K7	Putative uncharacterized protein OS=Picea sitchensis PE=2 SV=1 - [A9P2K7_PICSI]	40.37	0.0411	2	1	1	1	219	25.2	8.31
A9NK51	Putative uncharacterized protein OS=Picea sitchensis PE=2 SV=1 - [A9NK51_PICSI]	27.06	0.0606	3	1	1	2	165	18.7	10.51
A9NLN7	Putative uncharacterized protein OS=Picea sitchensis PE=2 SV=1 - [A9NLN7_PICSI]	137.29	0.2591	2	4	4	8	193	22	7.42
D5ABX9	Putative uncharacterized protein OS=Picea sitchensis PE=2 SV=1 - [D5ABX9_PICSI]	34.8	0.0314	1	1	1	2	287	31.8	6.23
C0PTP5	Ferritin OS=Picea sitchensis PE=3 SV=1 - [C0PTP5_PICSI]	27.54	0.099	2	1	1	2	101	11.1	5.15
A9NKS1	Putative uncharacterized protein OS=Picea sitchensis PE=3 SV=1 - [A9NKS1_PICSI]	35.33	0.0973	1	1	1	1	113	12.3	9.44
A9NP61	Putative uncharacterized protein OS=Picea sitchensis PE=2 SV=1 - [A9NP61_PICSI]	65.71	0.0828	3	2	2	4	145	16.3	10.08
A9NV92	Putative uncharacterized protein OS=Picea sitchensis PE=2 SV=1 - [A9NV92_PICSI]	26.01	0.0216	1	1	1	1	510	57.3	7.27
H9MBZ9	Uncharacterized protein (Fragment) OS=Pinus radiata GN=CL1023Contig1_07 PE=4 SV=1 - [H9MBZ9_PINRA]	23.58	0.1111	3	1	1	1	81	8.9	11.14
A9NVZ9	Putative uncharacterized protein OS=Picea sitchensis PE=2 SV=1 - [A9NVZ9_PICSI]	35.49	0.0397	2	1	1	1	252	27.7	8.37
B8LRK7	Putative uncharacterized protein OS=Picea sitchensis PE=2 SV=1 - [B8LRK7_PICSI]	43.59	0.0325	1	1	1	2	338	39.2	8.28
A9NXP4	Putative uncharacterized protein OS=Picea sitchensis PE=2 SV=1 - [A9NXP4_PICSI]	38.08	0.0176	2	1	1	2	568	65.2	5.3
C0PQD0	Putative uncharacterized protein OS=Picea sitchensis PE=2 SV=1 - [C0PQD0_PICSI]	58.86	0.0352	2	1	1	2	341	37.3	8.06
D5ADH5	Putative uncharacterized protein OS=Picea sitchensis PE=2 SV=1 - [D5ADH5_PICSI]	48.3	0.0297	1	1	1	2	437	46.7	5.43
A9NLD0	Peptidyl-prolyl cis-trans isomerase OS=Picea sitchensis PE=2 SV=1 - [A9NLD0_PICSI]	39.97	0.046	1	1	1	4	261	28.6	9.09
Q40933	Legumin-like storage protein OS=Pseudotsuga menziesii PE=2 SV=1 - [Q40933_PSEMZ]	154.7	0.1026	2	3	3	12	507	57	7.28
H9VTF3	Uncharacterized protein (Fragment) OS=Pinus taeda GN=CL3782Contig1_02 PE=4 SV=1 - [H9VTF3_PINTA]	38.65	0.2647	2	1	1	2	34	3.7	4.07
A9P023	Putative uncharacterized protein OS=Picea sitchensis PE=2 SV=1 - [A9P023_PICSI]	92.66	0.0594	2	2	2	6	387	42.6	6.1
D5ADB0	Putative uncharacterized protein OS=Picea sitchensis PE=2 SV=1 - [D5ADB0_PICSI]	48.03	0.03	1	1	1	3	433	47.4	6.18
D5AE83	Putative uncharacterized protein OS=Picea sitchensis PE=2 SV=1 - [D5AE83_PICSI]	20.76	0.0655	1	1	1	1	168	19.4	8.51
H9VZA0	Uncharacterized protein (Fragment) OS=Pinus taeda GN=2_10133_02 PE=4 SV=1 - [H9VZA0_PINTA]	61.14	0.094	1	1	1	2	149	15.8	7.46
A9NNS7	Profilin OS=Picea sitchensis PE=2 SV=1 - [A9NNS7_PICSI]	35.58	0.0758	2	1	1	1	132	14.1	4.75
A9NVF1	Putative uncharacterized protein OS=Picea sitchensis PE=2 SV=1 - [A9NVF1_PICSI]	35.82	0.0276	1	1	1	1	435	49.9	9.25
D5A8K5	Putative uncharacterized protein OS=Picea sitchensis PE=2 SV=1 - [D5A8K5_PICSI]	27.2	0.0411	1	1	1	1	292	33.1	5.19
A9NUV6	Phosphorylase OS=Picea sitchensis PE=2 SV=1 - [A9NUV6_PICSI]	37.9	0.0301	1	1	1	1	399	45.6	8
B8LNX1	Putative uncharacterized protein OS=Picea sitchensis PE=2 SV=1 - [B8LNX1_PICSI]	25.97	0.0426	1	1	1	2	352	37.1	8.66
A9P0K9	Putative uncharacterized protein OS=Picea sitchensis PE=2 SV=1 - [A9P0K9_PICSI]	89.9	0.1128	1	1	1	3	133	14.9	9.25
D5AAB7	Triosephosphate isomerase OS=Picea sitchensis PE=1 SV=1 - [D5AAB7_PICSI]	27.63	0.1471	3	1	1	3	102	10.7	5.06
H9MAV8	Uncharacterized protein (Fragment) OS=Pinus lambertiana GN=2_4207_01 PE=4 SV=1 - [H9MAV8_PINLA]	79.63	0.0979	1	1	1	2	143	15.8	9.1
E3V248	Malate dehydrogenase (Fragment) OS=Pinus sylvestris GN=mdhB PE=4 SV=1 - [E3V248_PINSY]	52.14	0.1127	5	1	1	2	142	14.5	9.45
A9NUB3	Putative uncharacterized protein OS=Picea sitchensis PE=2 SV=1 - [A9NUB3_PICSI]	56.67	0.0541	1	1	1	4	296	31.3	8.51
D5ADK7	Putative uncharacterized protein OS=Picea sitchensis PE=2 SV=1 - [D5ADK7_PICSI]	24.52	0.044	1	1	1	2	250	28.8	4.91
A9NMM9	Putative uncharacterized protein OS=Picea sitchensis PE=2 SV=1 - [A9NMM9_PICSI]	64.67	0.189	2	2	2	5	127	13.6	5.22
D5ADX1	Putative uncharacterized protein OS=Picea sitchensis PE=2 SV=1 - [D5ADX1_PICSI]	31.91	0.0404	1	1	1	1	371	40.3	9.25
B8LKB1	Putative uncharacterized protein OS=Picea sitchensis PE=2 SV=1 - [B8LKB1_PICSI]	72.53	0.0758	3	2	2	4	409	46.8	8.05
A9NWX1	Putative uncharacterized protein OS=Picea sitchensis PE=2 SV=1 - [A9NWX1_PICSI]	56.8	0.038	1	1	1	1	368	40.2	4.96
A9NU79	Putative uncharacterized protein OS=Picea sitchensis PE=2 SV=1 - [A9NU79_PICSI]	91.93	0.0993	2	1	1	4	151	17	6.2
A9NKY1	Putative uncharacterized protein OS=Picea sitchensis PE=1 SV=1 - [A9NKY1_PICSI]	76.81	0.0976	1	1	1	2	164	17.8	8.1
H9VHC8	Uncharacterized protein (Fragment) OS=Pinus taeda GN=CL4431Contig1_05 PE=4 SV=1 - [H9VHC8_PINTA]	38	0.165	1	1	1	1	103	11	5.45
A9NPJ0	Putative uncharacterized protein OS=Picea sitchensis PE=2 SV=1 - [A9NPJ0_PICSI]	47.78	0.063	1	1	1	2	254	27.2	6.29
H9MBU5	Uncharacterized protein (Fragment) OS=Pinus radiata GN=CL667Contig1_03 PE=4 SV=1 - [H9MBU5_PINRA]	29.6	0.3276	1	1	1	2	58	6.1	9.54
F4MKM1	Phosphoglycerate kinase OS=Pinus pinaster GN=pgk1 PE=2 SV=1 - [F4MKM1_PINPS]	23.57	0.0355	1	1	1	1	507	52.8	8.78
A9NX75	Putative uncharacterized protein OS=Picea sitchensis PE=2 SV=1 - [A9NX75_PICSI]	36.63	0.0384	1	1	1	2	469	52.8	6.32
A9NN92	Putative uncharacterized protein OS=Picea sitchensis PE=2 SV=1 - [A9NN92_PICSI]	29.31	0.0494	1	1	1	1	324	35.5	8.62
A9NP14	Fructose-bisphosphate aldolase OS=Picea sitchensis PE=2 SV=1 - [A9NP14_PICSI]	64.99	0.0549	2	1	1	4	364	38.8	7.01
C0PQA1	Putative uncharacterized protein OS=Picea sitchensis PE=2 SV=1 - [C0PQA1_PICSI]	25.28	0.0428	1	1	1	1	421	46.7	6.67
C0PR11	Putative uncharacterized protein OS=Picea sitchensis PE=2 SV=1 - [C0PR11_PICSI]	24.78	0.1731	1	1	1	2	156	16.5	9
B8LMN4	Putative uncharacterized protein OS=Picea sitchensis PE=2 SV=1 - [B8LMN4_PICSI]	86.36	0.0656	1	2	2	5	549	57.8	9.69
A9NXT3	Putative uncharacterized protein OS=Picea sitchensis PE=2 SV=1 - [A9NXT3_PICSI]	28.11	0.0167	1	1	1	1	480	53.6	6.32
B8LNL9	Putative uncharacterized protein OS=Picea sitchensis PE=2 SV=1 - [B8LNL9_PICSI]	27.89	0.0197	1	1	1	1	507	56.5	5.45
D5A8T8	Putative uncharacterized protein OS=Picea sitchensis PE=2 SV=1 - [D5A8T8_PICSI]	23.92	0.0324	1	1	1	1	216	24.5	8.18
B8LKQ7	Putative uncharacterized protein OS=Picea sitchensis PE=2 SV=1 - [B8LKQ7_PICSI]	21.17	0.024	1	1	1	1	334	35.6	4.79
K7NMB5	Uncharacterized protein (Fragment) OS=Pinus radiata GN=CL3278Contig1_01 PE=4 SV=1 - [K7NMB5_PINRA]	35.01	0.1159	2	1	1	1	69	8.1	9.48
A9NWV0	Putative uncharacterized protein OS=Picea sitchensis PE=2 SV=1 - [A9NWV0_PICSI]	27.72	0.012	1	1	1	1	664	74.6	7.3
A9NLE7	Putative uncharacterized protein OS=Picea sitchensis PE=2 SV=1 - [A9NLE7_PICSI]	24.49	0.0329	1	1	1	1	243	26.5	5.45
H9MBP1	Uncharacterized protein (Fragment) OS=Pinus radiata GN=CL342Contig1_04 PE=4 SV=1 - [H9MBP1_PINRA]	36.52	0.1233	3	1	1	1	73	7.7	9.52
A9NSL9	Putative uncharacterized protein OS=Picea sitchensis PE=2 SV=1 - [A9NSL9_PICSI]	26.47	0.0526	1	1	1	1	171	19.4	6.35
A9P2L8	Putative uncharacterized protein OS=Picea sitchensis PE=2 SV=1 - [A9P2L8_PICSI]	40.2	0.0282	1	1	1	1	355	38.3	4.91
B8LQV7	Putative uncharacterized protein OS=Picea sitchensis PE=2 SV=1 - [B8LQV7_PICSI]	57.01	0.0318	1	2	2	2	598	63.2	5.24
B8LNY2	Putative uncharacterized protein OS=Picea sitchensis PE=2 SV=1 - [B8LNY2_PICSI]	38.91	0.0223	1	1	1	1	448	49	8.65
D5A9S6	Putative uncharacterized protein OS=Picea sitchensis PE=2 SV=1 - [D5A9S6_PICSI]	46.78	0.0431	1	2	2	2	487	55	5.92
A9NLT6	Putative uncharacterized protein OS=Picea sitchensis PE=2 SV=1 - [A9NLT6_PICSI]	25.04	0.0263	4	1	1	2	380	41.1	6.99
A9NNA8	Putative uncharacterized protein OS=Picea sitchensis PE=2 SV=1 - [A9NNA8_PICSI]	29.86	0.0405	1	1	1	1	222	25.2	8.73
C0PQT4	Putative uncharacterized protein OS=Picea sitchensis PE=2 SV=1 - [C0PQT4_PICSI]	29.83	0.0189	1	1	1	1	528	59.4	6.84
A9NPK3	Putative uncharacterized protein OS=Picea sitchensis PE=2 SV=1 - [A9NPK3_PICSI]	20.72	0.0698	1	1	1	1	129	14.8	9.14
A4ZXC3	Carotenoid cleavage dioxygenase (Fragment) OS=Pinus sylvestris var. mongolica GN=CCD PE=2 SV=1 - [A4ZXC3_PINSY]	25.18	0.0909	3	1	1	1	110	12.1	4.67
A9NLA2	Putative uncharacterized protein OS=Picea sitchensis PE=2 SV=1 - [A9NLA2_PICSI]	42.99	0.0601	2	1	1	1	183	19.6	8.41
H9VKT2	Uncharacterized protein (Fragment) OS=Pinus taeda GN=2_6239_02 PE=3 SV=1 - [H9VKT2_PINTA]	54.34	0.1486	5	1	1	1	74	8.4	8.5
A9P297	Putative uncharacterized protein OS=Picea sitchensis PE=2 SV=1 - [A9P297_PICSI]	31.31	0.0521	1	1	1	1	192	21	9.5
D5AA19	Putative uncharacterized protein OS=Picea sitchensis PE=2 SV=1 - [D5AA19_PICSI]	27.06	0.0243	2	1	1	1	453	48.5	7.58
A9NR46	Putative uncharacterized protein OS=Picea sitchensis PE=2 SV=1 - [A9NR46_PICSI]	29.22	0.0917	1	1	1	2	120	13.5	8.29
B8LL41	Putative uncharacterized protein OS=Picea sitchensis PE=2 SV=1 - [B8LL41_PICSI]	20.53	0.0242	1	1	1	1	414	48	9.1
B8LRY4	Putative uncharacterized protein OS=Picea sitchensis PE=2 SV=1 - [B8LRY4_PICSI]	25.63	0.0378	2	1	1	1	291	32.5	8.85
B1A9K8	Farnesyl diphosphate synthase 4 OS=Picea abies GN=IDS4 PE=2 SV=1 - [B1A9K8_PICAB]	36.62	0.0375	2	1	1	1	347	39.9	5.33
D5AEI6	Putative uncharacterized protein OS=Picea sitchensis PE=2 SV=1 - [D5AEI6_PICSI]	33.09	0.0322	1	1	1	1	311	35.1	8.9
K7P2B4	Uncharacterized protein (Fragment) OS=Abies alba GN=CL2332Contig1_01 PE=4 SV=1 - [K7P2B4_ABIAL]	63.88	0.3472	11	2	2	2	72	8.3	8.48
C0PRG7	Putative uncharacterized protein OS=Picea sitchensis PE=2 SV=1 - [C0PRG7_PICSI]	46.54	0.0176	1	1	1	1	740	83.2	6.74
A9NJY0	Putative uncharacterized protein OS=Picea sitchensis PE=4 SV=1 - [A9NJY0_PICSI]	24.38	0.1204	1	1	1	1	108	11.7	9.33
D5A880	Putative uncharacterized protein OS=Picea sitchensis PE=2 SV=1 - [D5A880_PICSI]	39.55	0.0498	1	1	1	1	281	30.7	6.1
Q5UMS4	Glycine hydroxymethyltransferase (Fragment) OS=Pinus taeda PE=4 SV=1 - [Q5UMS4_PINTA]	75.24	0.2623	5	1	1	1	61	6.6	8.51
B8LM66	Putative uncharacterized protein OS=Picea sitchensis PE=2 SV=1 - [B8LM66_PICSI]	64.98	0.031	1	1	1	1	451	50.6	6.98
B8LMY5	Putative uncharacterized protein OS=Picea sitchensis PE=2 SV=1 - [B8LMY5_PICSI]	37.91	0.03	1	1	1	1	500	55.5	4.91
A9NZQ3	Putative uncharacterized protein OS=Picea sitchensis PE=2 SV=1 - [A9NZQ3_PICSI]	33.55	0.0976	2	1	1	1	164	18.6	9.33
D5ACG0	Putative uncharacterized protein OS=Picea sitchensis PE=2 SV=1 - [D5ACG0_PICSI]	23.08	0.0359	1	1	1	1	390	45.1	5.82
D4NVB6	Ribosomal protein L15 (Fragment) OS=Picea purpurea GN=sb62 PE=3 SV=1 - [D4NVB6_9CONI]	36.76	0.1628	10	1	1	1	86	10	10.27
D5ADP4	Putative uncharacterized protein OS=Picea sitchensis PE=2 SV=1 - [D5ADP4_PICSI]	48.37	0.1176	1	1	1	1	136	15.7	5.17
A9NK69	Acyl carrier protein OS=Picea sitchensis PE=2 SV=1 - [A9NK69_PICSI]	75.34	0.1523	2	1	1	1	151	16	4.78
AT1G07660.1	Histone superfamily protein	135.84	0.301	2	4	4	34	103	11.4	11.47
AT3G46520.1	actin-12	232.74	0.2467	6	2	6	34	377	41.8	5.58
AT5G09810.1	actin 7	231.35	0.2414	3	1	5	37	377	41.7	5.49
AT4G09000.1	general regulatory factor 1	53.06	0.1124	2	1	2	5	267	29.9	4.81
AT1G78300.1	general regulatory factor 2	38.38	0.139	1	1	2	3	259	29.1	4.79
AT1G35160.1	GF14 protein phi chain	34.96	0.1348	2	1	2	3	267	30.2	4.87
AT4G35830.1	aconitase 1	31.55	0.0089	3	1	1	4	898	98.1	6.4
AT5G36880.1	acetyl-CoA synthetase	49.15	0.0216	2	1	1	5	693	76.7	5.63
AT1G01750.1	actin depolymerizing factor 11	37.31	0.0857	2	1	1	1	140	16.3	5.71
AT5G61980.1	ARF-GAP domain 1	15.36	0.0085	1	1	1	1	828	93.5	7.44
AT1G48410.1	Stabilizer of iron transporter SufD / Polynucleotidyl transferase	24.45	0.0095	2	1	1	1	1048	116.1	9.29
AT2G32940.1	Argonaute family protein	29.14	0.008	1	1	1	1	878	98.6	8.46
AT1G60730.2	NAD(P)-linked oxidoreductase superfamily protein	30.17	0.0518	7	1	1	1	251	27.5	6.79
AT3G60120.1	beta glucosidase 27	23.47	0.013	1	1	1	1	540	62.4	6.06
AT1G53310.1	phosphoenolpyruvate carboxylase 1	73.64	0.0321	2	2	2	12	967	110.2	6.06
AT1G20630.1	catalase 1	36.7	0.0346	1	1	1	1	492	56.7	7.42
AT3G09840.1	cell division cycle 48	55.53	0.0148	3	1	1	9	809	89.3	5.25
AT3G11130.1	Clathrin, heavy chain	144.03	0.0375	2	5	5	9	1705	193.1	5.4
AT5G15450.1	casein lytic proteinase B3	24.85	0.0134	1	1	1	1	968	108.9	6.23
AT4G34450.1	coatomer gamma-2 subunit, putative / gamma-2 coat protein, putative / gamma-2 COP, putative	35.2	0.0113	1	1	1	1	886	98.4	5.16
AT2G28000.1	chaperonin-60alpha	38.42	0.0171	1	1	1	1	586	62	5.19
AT4G33680.1	Pyridoxal phosphate (PLP)-dependent transferases superfamily protein	59.56	0.0412	1	1	1	2	461	50.4	7.34
AT1G07670.1	endomembrane-type CA-ATPase 4	26.07	0.0104	2	1	1	2	1061	116.1	5.21
AT2G36530.1	Enolase	64.4	0.0338	1	1	1	2	444	47.7	5.77
AT5G47880.1	eukaryotic release factor 1-1	69.69	0.0298	1	1	1	5	436	48.7	5.3
AT3G19980.1	flower-specific, phytochrome-associated protein phosphatase 3	34.27	0.0297	1	1	1	3	303	34.8	5.07
AT3G27300.1	glucose-6-phosphate dehydrogenase 5	19.7	0.0155	1	1	1	1	516	59.1	8.31
AT2G24270.2	aldehyde dehydrogenase 11A3	30.45	0.0282	2	1	1	1	496	53	6.64
AT1G19580.1	gamma carbonic anhydrase 1	42.65	0.0473	1	1	1	2	275	30	7.59
AT1G70580.1	alanine-2-oxoglutarate aminotransferase 2	28.11	0.0166	1	1	1	1	481	53.4	6.58
AT3G14415.1	Aldolase-type TIM barrel family protein	29.99	0.0272	2	1	1	2	367	40.3	8.97
AT1G54870.1	NAD(P)-binding Rossmann-fold superfamily protein	40.56	0.0388	1	1	1	2	335	36.7	8.56
AT1G02940.1	glutathione S-transferase (class phi) 5	63.23	0.0313	1	1	1	3	256	29.8	9.19
AT5G54640.1	Histone superfamily protein	94.26	0.1231	11	2	2	12	130	13.6	10.15
AT3G46030.1	Histone superfamily protein	44.14	0.0759	6	1	1	17	145	15.9	10.02
AT1G09200.1	Histone superfamily protein	58.92	0.1471	6	3	3	5	136	15.3	11.3
AT5G59720.1	heat shock protein 18.2	47.82	0.0559	1	1	1	6	161	18.1	7.42
AT5G56030.1	heat shock protein 81-2	106.6	0.0615	4	2	3	8	699	80	5.05
AT1G16030.1	heat shock protein 70B	276.38	0.1269	1	3	6	40	646	70.9	5.41
AT4G24280.1	chloroplast heat shock protein 70-1	82.94	0.0292	2	2	2	3	718	76.5	5.2
AT4G37910.1	mitochondrial heat shock protein 70-1	22.76	0.0161	1	1	1	2	682	73	5.62
AT1G79500.1	Aldolase-type TIM barrel family protein	26.39	0.0448	4	1	1	3	290	31.6	6.79
AT1G01790.1	K+ efflux antiporter 1	47.47	0.0101	1	1	1	1	1193	128	5.34
AT5G52470.2	fibrillarin 1	50.09	0.0403	4	1	1	5	273	29.2	10.11
AT5G28540.1	heat shock protein 70 (Hsp 70) family protein	223.4	0.0867	3	2	4	48	669	73.6	5.17
AT1G09080.2	Heat shock protein 70 (Hsp 70) family protein	195.6	0.0466	2	1	2	56	665	74	5.07
AT1G04410.1	Lactate/malate dehydrogenase family protein	46.03	0.0482	2	1	1	3	332	35.5	6.55
AT2G22780.1	peroxisomal NAD-malate dehydrogenase 1	64.78	0.0339	1	1	1	5	354	37.4	7.96
AT3G06860.1	multifunctional protein 2	16.89	0.0276	1	1	1	1	725	78.8	9.17
AT5G63310.1	nucleoside diphosphate kinase 2	40.64	0.039	1	1	1	4	231	25.5	8.95
AT3G46970.1	alpha-glucan phosphorylase 2	27.08	0.0095	1	1	1	1	841	95.1	6.11
AT1G60890.1	Phosphatidylinositol-4-phosphate 5-kinase family protein	22.26	0.0104	2	1	1	1	769	87.3	8.68
AT1G52570.1	phospholipase D alpha 2	42.28	0.0173	2	1	1	3	810	91.5	6.24
AT3G16890.1	pentatricopeptide (PPR) domain protein 40	21.03	0.0121	1	1	1	1	659	74.2	8.97
AT1G53750.1	regulatory particle triple-A 1A	77.94	0.061	1	2	2	2	426	47.8	6.65
AT5G19990.1	regulatory particle triple-A ATPase 6A	55.1	0.0859	2	3	3	9	419	47.2	8.88
AT1G21720.1	proteasome beta subunit C1	38.84	0.0686	2	1	1	1	204	22.8	5.47
AT1G20200.1	PAM domain (PCI/PINT associated module) protein	114.86	0.0348	2	2	2	8	488	55.5	8.19
AT1G16920.1	RAB GTPase homolog A1B	76.11	0.1157	7	2	2	2	216	24	5.77
AT3G02230.1	reversibly glycosylated polypeptide 1	47.91	0.056	2	1	1	2	357	40.6	5.92
AT3G19760.1	eukaryotic initiation factor 4A-III	73.55	0.0637	1	2	2	2	408	45.8	6.23
AT5G63120.1	P-loop containing nucleoside triphosphate hydrolases superfamily protein	49.52	0.0227	3	1	1	2	484	53.1	9.32
AT3G58570.1	P-loop containing nucleoside triphosphate hydrolases superfamily protein	71.69	0.0341	2	2	2	3	646	69.2	7.81
AT1G14320.1	Ribosomal protein L16p/L10e family protein	96.59	0.0864	3	2	2	9	220	24.9	10.49
AT5G45775.1	Ribosomal L5P family protein	58.86	0.0814	3	1	1	6	172	19.8	9.92
AT2G37190.1	Ribosomal protein L11 family protein	29.82	0.0904	3	1	1	4	166	17.9	8.97
AT3G60770.1	Ribosomal protein S13/S15	56.65	0.0795	2	1	1	4	151	17.1	10.39
AT2G36160.1	Ribosomal protein S11 family protein	116.95	0.0933	3	2	2	15	150	16.2	10.59
AT2G37270.1	ribosomal protein 5B	167.59	0.1787	2	3	3	14	207	23	9.67
AT1G56330.1	secretion-associated RAS 1B	110.78	0.1813	5	3	3	6	193	22	7.05
AT1G64740.1	alpha-1 tubulin	145.48	0.08	1	1	2	14	450	49.8	5.05
AT1G75780.1	tubulin beta-1 chain	295.62	0.1477	5	1	7	41	447	50.2	4.79
AT2G29550.1	tubulin beta-7 chain	354.11	0.1804	6	2	8	47	449	50.7	4.83
AT3G16640.1	translationally controlled tumor protein	51.3	0.0536	1	1	1	5	168	18.9	4.64
AT5G48880.1	peroxisomal 3-keto-acyl-CoA thiolase 2	26.05	0.0217	3	1	1	1	414	43.1	7.05
AT4G05320.2	polyubiquitin 10	56.83	0.2363	17	2	2	3	457	51.2	7.61
AT3G29360.1	UDP-glucose 6-dehydrogenase family protein	36.42	0.025	4	1	1	1	480	53.1	6
AT1G76030.1	ATPase, V1 complex, subunit B protein	142.96	0.0761	4	3	3	11	486	54.1	5.1
AT4G14130.1	xyloglucan endotransglucosylase/hydrolase 15	24.69	0.0484	4	1	1	1	289	32.7	9.22
AT2G37660.1	NAD(P)-binding Rossmann-fold superfamily protein	47.78	0.0492	1	1	1	2	325	34.9	8.31
AT4G12590.1	Protein of unknown function DUF106, transmembrane	20.05	0.0325	1	1	1	1	246	27.9	9.48
AT1G66430.1	pfkB-like carbohydrate kinase family protein	37.22	0.0391	1	1	1	1	384	41.4	5.77
AT3G13920.3	eukaryotic translation initiation factor 4A1	119.55	0.0622	7	2	2	39	402	45.7	6.28
AT1G36050.2	Endoplasmic reticulum vesicle transporter protein	32.88	0.0259	2	1	1	1	386	43.3	6.52
AT2G18740.2	Small nuclear ribonucleoprotein family protein	58.85	0.141	3	1	1	1	78	9.2	9.47
AT5G26710.1	Glutamyl/glutaminyl-tRNA synthetase, class Ic	15.27	0.0111	1	1	1	1	719	81	7.03
AT1G20960.1	U5 small nuclear ribonucleoprotein helicase, putative	22.84	0.0051	1	1	1	1	2171	246.9	5.74
AT3G53620.1	pyrophosphorylase 4	47.3	0.1343	2	2	2	4	216	24.6	5.47
AT1G45000.2	AAA-type ATPase family protein	40.42	0.0358	3	1	1	1	335	37.5	8.21
AT5G20980.1	methionine synthase 3	122.2	0.032	1	1	2	15	812	90.5	8.05
AT3G02360.2	6-phosphogluconate dehydrogenase family protein	75.77	0.0412	1	1	2	5	486	53.5	7.42
AT4G31700.2	ribosomal protein S6	63.58	0.0479	4	1	1	6	188	21.4	11.46
AT1G29150.1	non-ATPase subunit 9	28.74	0.0167	1	1	1	1	419	46.7	6.67
AT4G12400.2	stress-inducible protein, putative	31.35	0.0179	1	1	1	1	558	63.7	6.32
AT5G09900.1	26S proteasome regulatory subunit, putative (RPN5)	100.09	0.0543	5	3	3	9	442	50.8	7.4
AT5G26360.1	TCP-1/cpn60 chaperonin family protein	38.95	0.0216	1	1	1	1	555	60.3	5.77
AT4G22010.1	SKU5 similar 4	43.34	0.0185	3	1	1	2	541	60.4	9.89
AT5G10160.1	Thioesterase superfamily protein	45.01	0.0365	2	1	1	2	219	24.1	9.26
AT5G38470.2	Rad23 UV excision repair protein family	26.01	0.0331	2	1	1	2	332	34.7	4.92
AT5G03860.1	malate synthase	28.93	0.0178	1	1	1	1	562	63.8	7.94
AT1G29310.1	SecY protein transport family protein	44.51	0.0189	2	1	1	2	475	52	9
AT1G72370.2	40s ribosomal protein SA	35.38	0.0748	2	1	1	6	294	32	5.15
AT1G21160.1	eukaryotic translation initiation factor 2 (eIF-2) family protein	25.79	0.0174	4	1	1	1	1092	121	7.3
AT4G02430.1	RNA-binding (RRM/RBD/RNP motifs) family protein	54.72	0.0674	4	1	1	6	178	19.7	8.94
AT5G58470.1	TBP-associated factor 15B	35.37	0.0261	1	1	1	3	422	42.3	8.5
AT1G69370.1	chorismate mutase 3	30.03	0.038	1	1	1	2	316	36.5	7.75
AT1G16300.1	glyceraldehyde-3-phosphate dehydrogenase of plastid 2	110.94	0.0333	1	1	1	42	420	44.8	8.62
AT2G47650.1	UDP-xylose synthase 4	105.61	0.0632	3	2	2	8	443	49.9	8.91
AT5G54430.1	Adenine nucleotide alpha hydrolases-like superfamily protein	34.46	0.0455	1	1	1	1	242	26.2	6.57
AT3G03060.1	P-loop containing nucleoside triphosphate hydrolases superfamily protein	24.55	0.0143	3	1	1	2	628	69.5	9.09
AT1G19540.1	NmrA-like negative transcriptional regulator family protein	42.95	0.0387	1	1	1	4	310	34.3	5.59
AT1G50710.1	unknown protein; Has 109 Blast hits to 109 proteins in 44 species: Archae - 0; Bacteria - 2; Metazoa - 61; Fungi - 8; Plants - 36; Viruses - 0; Other Eukaryotes - 2 (source: NCBI BLink).	26.02	0.0236	1	1	1	3	423	47.7	5.21
AT3G55280.3	ribosomal protein L23AB	34.77	0.0878	3	1	1	1	148	16.7	10.17
AT4G33090.1	aminopeptidase M1	24.9	0.0091	1	1	1	1	879	98.1	5.5
AT3G46440.1	UDP-XYL synthase 5	109.16	0.0645	4	2	2	9	341	38.4	7.52
AT3G49010.4	breast basic conserved 1	49.46	0.0539	2	1	1	6	204	23.5	11
AT5G15200.2	Ribosomal protein S4	39.28	0.0577	3	1	1	11	156	18.8	9.8
AT4G16143.1	importin alpha isoform 2	95.17	0.0393	1	2	2	7	535	58.9	5.1
AT1G64190.1	6-phosphogluconate dehydrogenase family protein	104.51	0.076	2	2	3	6	487	53.3	5.45
AT1G14670.1	Endomembrane protein 70 protein family	34.4	0.0152	2	1	1	2	592	68	7.08
AT5G46630.1	Clathrin adaptor complexes medium subunit family protein	51.03	0.0228	2	1	1	2	438	49.3	9.17
AT4G14960.1	Tubulin/FtsZ family protein	204.18	0.1382	3	1	4	27	427	47.2	8.09
AT1G10630.1	ADP-ribosylation factor A1F	26.8	0.0608	5	1	1	3	181	20.6	6.95
AT1G36280.1	L-Aspartase-like family protein	14.99	0.0171	1	1	1	1	527	58.8	7.49
AT1G66680.1	S-adenosyl-L-methionine-dependent methyltransferases superfamily protein	27.73	0.0223	1	1	1	1	358	39.2	4.6
AT1G04810.1	26S proteasome regulatory complex, non-ATPase subcomplex, Rpn2/Psmd1 subunit	40.32	0.014	2	1	1	4	1001	108.8	5.35
AT3G03780.1	methionine synthase 2	101.09	0.0484	2	1	2	7	765	84.5	6.51
AT1G80660.2	H(+)-ATPase 9	40.94	0.0159	10	1	1	2	945	104.1	6.48
AT3G59020.1	ARM repeat superfamily protein	58.21	0.0194	3	2	2	3	1029	117.6	4.89
AT3G25800.2	protein phosphatase 2A subunit A2	38.94	0.0184	2	1	1	2	544	60.9	5.27
AT1G64790.1	ILITYHIA	31.8	0.0038	2	1	1	2	2610	284.6	7.17
AT2G04030.2	Chaperone protein htpG family protein	80.91	0.018	3	1	1	10	777	88.2	5.01
AT2G07698.1	ATPase, F1 complex, alpha subunit protein	197.59	0.0759	3	5	5	20	777	85.9	5.57
AT2G30200.2	catalytics;transferases;[acyl-carrier-protein] S-malonyltransferases;binding	42.99	0.0298	2	1	1	1	369	39	7.42
AT3G47050.2	Glycosyl hydrolase family protein	52.08	0.0224	4	1	1	4	447	49.4	7.44
AT3G48870.2	Clp ATPase	134.34	0.0445	3	3	3	11	921	102.2	6.21
AT3G12915.1	Ribosomal protein S5/Elongation factor G/III/V family protein	25.28	0.0098	2	1	1	1	820	90.9	6.1
AT1G23820.2	spermidine synthase 1	20.5	0.0398	3	1	1	1	327	36.5	5.25
AT1G07930.2	GTP binding Elongation factor Tu family protein	234.97	0.129	3	6	6	32	372	41.3	9.23
AT1G20620.2	catalase 3	70.44	0.0258	5	1	1	13	427	48.9	6.8
AT1G47980.1	unknown protein; FUNCTIONS IN: molecular_function unknown; INVOLVED IN: biological_process unknown; LOCATED IN: endomembrane system; EXPRESSED IN: 6 plant structures; EXPRESSED DURING: 4 anthesis, F mature embryo stage, petal differentiation and expansion stage, E expanded cotyledon stage; BEST Arabidopsis thaliana protein match is: unknown protein (TAIR:AT3G62730.1); Has 169 Blast hits to 169 pr…	51.98	0.054	2	1	1	2	315	34.3	8.65
AT1G56190.2	Phosphoglycerate kinase family protein	23.57	0.0444	3	1	1	1	405	42.6	5.54
AT1G04080.2	Tetratricopeptide repeat (TPR)-like superfamily protein	42.47	0.0172	3	1	1	10	582	64.9	5.34
AT5G17310.1	UDP-glucose pyrophosphorylase 2	84.71	0.0333	3	1	1	8	390	43.7	7.84
AT3G47010.2	Glycosyl hydrolase family protein	24.55	0.0164	2	1	1	1	608	66.1	5.4
AT3G11830.2	TCP-1/cpn60 chaperonin family protein	45.2	0.0252	2	1	1	1	555	59.5	6.58
AT4G15165.1	N-terminal nucleophile aminohydrolases (Ntn hydrolases) superfamily protein	39.99	0.0433	2	1	1	2	208	22.7	7.49
AT5G35160.1	Endomembrane protein 70 protein family	27.72	0.0127	3	1	1	1	630	71.4	8.15
AT1G24510.2	TCP-1/cpn60 chaperonin family protein	22.76	0.0218	2	1	1	1	459	51.1	5.52
AT5G08670.1	ATP synthase alpha/beta family protein	305.31	0.1151	3	4	4	88	556	59.6	6.57
AT4G09320.1	Nucleoside diphosphate kinase family protein	151.48	0.2485	1	4	4	20	169	18.8	8.27
AT5G52640.1	heat shock protein 90.1	205.75	0.0539	4	4	5	19	705	81.1	5.03
ATMG00070.1	NADH dehydrogenase subunit 9	47.76	0.0684	1	1	1	4	190	22.7	8
AT2G07727.1	Di-haem cytochrome, transmembrane;Cytochrome b/b6, C-terminal	31.52	0.0229	1	1	1	1	393	44.1	7.27
