# Supplementary material for: An iTRAQ-Based Proteomics Approach to Clarify the Molecular Physiology of Somatic Embryo Development in Prince Rupprecht's Larch (Larix principis-rupprechtii Mayr)
Source: PLoS One. 2015 Mar 17;10(3):e0119987. doi: 10.1371/journal.pone.0119987 (PMC4363690; doi:10.1371/journal.pone.0119987)
Supplement: S2 Dataset — (XLS) [file pone.0119987.s002.xls]

## Sheet: Sheet1
Accession	Description	PEM(115/116)	GE(117/118)	SE(119/121)	log2(PEM)	log2(GE)	log2(CE)	Cluster	Membership value
P46287	60S ribosomal protein L11 OS=Medicago sativa GN=RPL11 PE=2 SV=1 - [RL11_MEDSA]	1	0.185	11.664	0	-2.4344	3.54399	2	0.991166
P48496	Triosephosphate isomerase, chloroplastic OS=Spinacia oleracea GN=TPIP1 PE=1 SV=1 - [TPIC_SPIOL]	1	0.325	7.336	0	-1.62149	2.87499	2	0.983676
O49996	14-3-3-like protein D OS=Nicotiana tabacum PE=2 SV=1 - [1433D_TOBAC]	1	0.37	1.01	0	-1.4344	0.0143553	2	0.670747
P49199	40S ribosomal protein S8 OS=Oryza sativa subsp. japonica GN=RPS8 PE=2 SV=2 - [RS8_ORYSJ]	1	0.499	1.853	0	-1.00289	0.889863	2	0.95205
P51427	40S ribosomal protein S5-2 OS=Arabidopsis thaliana GN=RPS5B PE=1 SV=2 - [RS52_ARATH]	1	0.514	2.965	0	-0.96016	1.56803	2	0.988806
P46298	40S ribosomal protein S13 OS=Pisum sativum GN=RPS13 PE=2 SV=1 - [RS13_PEA]	1	0.568	1.351	0	-0.816037	0.434028	2	0.875392
Q99285	Histone H2B (Fragments) OS=Pisum sativum GN=HIS2B PE=1 SV=2 - [H2B_PEA]	1	0.575	10.349	0	-0.798366	3.37142	2	0.777572
P49627	60S ribosomal protein L13 OS=Nicotiana tabacum GN=RPL13 PE=2 SV=1 - [RL13_TOBAC]	1	0.576	0.675	0	-0.795859	-0.567041	1	0.373519
O64937	Elongation factor 1-alpha OS=Oryza sativa subsp. japonica GN=REFA1 PE=2 SV=2 - [EF1A_ORYSJ]	1	0.667	2.916	0	-0.584241	1.54399	2	0.917183
Q9FJA6	40S ribosomal protein S3-3 OS=Arabidopsis thaliana GN=RPS3C PE=1 SV=1 - [RS33_ARATH]	1	0.728	0.83	0	-0.45799	-0.268817	2	0.354079
O82134	Proliferating cell nuclear antigen OS=Pisum sativum GN=PCNA PE=2 SV=1 - [PCNA_PEA]	1	0.738	0.442	0	-0.438307	-1.17788	1	0.909336
P04352	Calmodulin OS=Chlamydomonas reinhardtii PE=1 SV=2 - [CALM_CHLRE]	1	0.748	1.619	0	-0.41889	0.695103	2	0.98804
Q1SU99	Probable histone H2B.3 OS=Medicago truncatula PE=3 SV=3 - [H2B3_MEDTR]	1	0.788	10.605	0	-0.343732	3.40667	2	0.540474
P20363	Tubulin alpha-3/alpha-5 chain OS=Arabidopsis thaliana GN=TUBA3 PE=2 SV=1 - [TBA3_ARATH]	1	1.217	0.809	0	0.283329	-0.305788	3	0.801273
Q42434	Luminal-binding protein OS=Spinacia oleracea GN=HSC70 PE=2 SV=1 - [BIP_SPIOL]	1	1.253	0.36	0	0.325386	-1.47393	1	0.777173
P0C033	Ubiquitin-like protein 1 OS=Oryza sativa subsp. japonica GN=UBL1 PE=3 SV=1 - [UBL1_ORYSJ]	1	1.265	5.826	0	0.339137	2.54251	4	0.885016
O50003	60S ribosomal protein L12 OS=Prunus armeniaca GN=RPL12 PE=2 SV=1 - [RL12_PRUAR]	1	1.299	11.443	0	0.377401	3.51639	4	0.847487
Q9XEK6	40S ribosomal protein S14 OS=Tortula ruralis GN=RPS14 PE=2 SV=1 - [RS14_TORRU]	1	1.309	2.479	0	0.388465	1.30976	4	0.987136
Q96483	Actin-51 (Fragment) OS=Solanum lycopersicum PE=3 SV=1 - [ACT2_SOLLC]	1	1.335	0.292	0	0.41684	-1.77596	1	0.761525
Q42547	Catalase-3 OS=Arabidopsis thaliana GN=CAT3 PE=1 SV=3 - [CATA3_ARATH]	1	1.395	1.445	0	0.480265	0.531069	4	0.600978
P41380	Eukaryotic initiation factor 4A-3 OS=Nicotiana plumbaginifolia PE=2 SV=1 - [IF4A3_NICPL]	1	1.672	0.729	0	0.741575	-0.456009	3	0.959405
P84976	Glycine-rich RNA-binding protein 2 (Fragments) OS=Populus euphratica PE=1 SV=1 - [GRP2_POPEU]	1	1.685	1.465	0	0.752749	0.550901	4	0.370701
P39207	Nucleoside diphosphate kinase 1 OS=Arabidopsis thaliana GN=NDPK1 PE=1 SV=1 - [NDK1_ARATH]	1	2.004	7.746	0	1.00288	2.95345	4	0.981861
Q94A52	DEAD-box ATP-dependent RNA helicase 2 OS=Arabidopsis thaliana GN=RH2 PE=2 SV=2 - [RH2_ARATH]	1	2.016	0.658	0	1.0115	-0.603841	3	0.963382
P05494	ATP synthase subunit alpha, mitochondrial OS=Zea mays GN=ATPA PE=3 SV=1 - [ATPAM_MAIZE]	1	2.174	1	0	1.12035	0	3	0.892213
P47921	Nucleoside diphosphate kinase (Fragment) OS=Solanum lycopersicum PE=2 SV=1 - [NDK_SOLLC]	1	3.493	3.269	0	1.80447	1.70885	4	0.509591
O04300	Alpha-1,4-glucan-protein synthase [UDP-forming] OS=Pisum sativum GN=UPTG PE=1 SV=1 - [UPTG_PEA]	1	0.94	0.25	0	-0.0892673	-2	1	0.982259
Q42662	5-methyltetrahydropteroyltriglutamate--homocysteine methyltransferase OS=Solenostemon scutellarioides GN=MET PE=1 SV=2 - [METE_SOLSC]	1	0.963	0.402	0	-0.0543923	-1.31473	1	0.981208
Q9ZSR8	40S ribosomal protein SA OS=Brassica napus GN=LRP PE=2 SV=1 - [RSSA_BRANA]	1	1.056	0.455	0	0.0786098	-1.13606	1	0.921557
P41376	Eukaryotic initiation factor 4A-1 OS=Arabidopsis thaliana GN=TIF4A-1 PE=1 SV=1 - [IF4A1_ARATH]	1	1.047	0.56	0	0.0662614	-0.836501	1	0.913966
Q42883	Calcium-transporting ATPase, endoplasmic reticulum-type OS=Solanum lycopersicum GN=LCA1 PE=2 SV=1 - [ECAP_SOLLC]	1	0.981	0.651	0	-0.027675	-0.619271	1	0.982276
P17614	ATP synthase subunit beta, mitochondrial OS=Nicotiana plumbaginifolia GN=ATPB PE=1 SV=1 - [ATPBM_NICPL]	1	1	0.769	0	0	-0.378944	1	0.96429
P62785	Histone H4 variant TH011 OS=Triticum aestivum PE=3 SV=2 - [H41_WHEAT]	1	1.089	1.873	0	0.123004	0.905351	4	0.888278
Q8RVJ5	Putative flavonoid 3'-hydroxylase (Fragment) OS=Pinus pinaster PE=2 SV=1 - [Q8RVJ5_PINPS]	1	5.78035	0.935454	0	2.53116	-0.0962619	3	0.910542
A9NZL7	Nucleoside diphosphate kinase OS=Picea sitchensis PE=2 SV=1 - [A9NZL7_PICSI]	1	2.35849	3.14465	0	1.23786	1.6529	4	0.710612
I3VKE8	ATP synthase subunit alpha OS=Larix mastersiana GN=atpA PE=3 SV=1 - [I3VKE8_9CONI]	1	2.34742	0.976562	0	1.23107	-0.0342157	3	0.905795
A9NMT6	Aldose 1-epimerase OS=Picea sitchensis PE=2 SV=1 - [A9NMT6_PICSI]	1	2.14592	0.562114	0	1.1016	-0.831067	3	0.920955
A9NKN3	40S ribosomal protein S24 OS=Picea sitchensis PE=2 SV=1 - [A9NKN3_PICSI]	1	1.5748	0.596659	0	0.655172	-0.745022	3	0.77837
B8LKX4	Catalase OS=Picea sitchensis PE=2 SV=1 - [B8LKX4_PICSI]	1	1.5015	1.43062	0	0.586406	0.516636	4	0.468357
A8T3H0	Ubiquitin (Fragment) OS=Picea abies PE=2 SV=1 - [A8T3H0_PICAB]	1	1.36799	5.68182	0	0.452057	2.50635	4	0.937559
Q40924	Luminal binding protein OS=Pseudotsuga menziesii GN=BiP PE=2 SV=2 - [Q40924_PSEMZ]	1	1.35501	0.351741	0	0.438307	-1.50741	1	0.696785
A9NNS7	Profilin OS=Picea sitchensis PE=2 SV=1 - [A9NNS7_PICSI]	1	1.287	1.90476	0	0.364013	0.929611	4	0.963639
E3V1H6	6-phosphogluconate dehydrogenase, decarboxylating OS=Pinus sylvestris GN=6pgdB PE=3 SV=1 - [E3V1H6_PINSY]	1	1.26743	1.32626	0	0.341903	0.407364	4	0.645066
A9NMA0	Histone H3 OS=Picea sitchensis PE=2 SV=1 - [A9NMA0_PICSI]	1	1.25471	2.46305	0	0.327348	1.30045	4	0.980393
A9NUR7	ATP synthase subunit beta OS=Picea sitchensis PE=2 SV=1 - [A9NUR7_PICSI]	1	1.22399	1.49925	0	0.291592	0.584241	4	0.899918
Q9AVT7	Elongation factor 1-alpha (Fragment) OS=Picea abies PE=2 SV=1 - [Q9AVT7_PICAB]	1	0.822368	3.27869	0	-0.282143	1.71312	2	0.663782
C6FCQ5	Calmodulin (Fragment) OS=Pseudotsuga macrocarpa PE=4 SV=1 - [C6FCQ5_9CONI]	1	0.807754	1.57978	0	-0.308011	0.659723	2	0.960538
A9P175	Proliferating cell nuclear antigen OS=Picea sitchensis PE=2 SV=1 - [A9P175_PICSI]	1	0.797448	0.43122	0	-0.326537	-1.2135	1	0.963229
A9NLD0	Peptidyl-prolyl cis-trans isomerase OS=Picea sitchensis PE=2 SV=1 - [A9NLD0_PICSI]	1	0.78064	3.22581	0	-0.35727	1.68966	2	0.740985
A9NMR0	40S ribosomal protein S8 OS=Picea sitchensis PE=2 SV=1 - [A9NMR0_PICSI]	1	0.693481	0.772798	0	-0.528071	-0.371838	1	0.369279
P85915	Elongation factor 1-alpha (Fragments) OS=Pseudotsuga menziesii PE=1 SV=1 - [EF1A_PSEMZ]	1	0.645995	0.474383	0	-0.630405	-1.07587	1	0.76396
B8LQY1	60S ribosomal protein L13 OS=Picea sitchensis PE=2 SV=1 - [B8LQY1_PICSI]	1	0.622665	0.658762	0	-0.683472	-0.602172	1	0.458544
Q40933	Legumin-like storage protein OS=Pseudotsuga menziesii PE=2 SV=1 - [Q40933_PSEMZ]	1	0.584454	10.8696	0	-0.77484	3.44222	2	0.761153
A5HIY2	Peptidyl-prolyl cis-trans isomerase OS=Pinus taeda GN=Cyp1 PE=2 SV=1 - [A5HIY2_PINTA]	1	0.555556	3.07692	0	-0.847997	1.62149	2	0.976332
Q9AVT6	ADP, ATP carrier protein (Fragment) OS=Picea abies PE=2 SV=1 - [Q9AVT6_PICAB]	1	0.548246	2.6455	0	-0.867106	1.40354	2	0.989184
C3VP99	Class IV chitinase OS=Pseudotsuga menziesii GN=Ch4-1 PE=2 SV=1 - [C3VP99_PSEMZ]	1	0.409165	3.55872	0	-1.28924	1.83136	2	0.990983
K7NMH3	Histone H2A (Fragment) OS=Pinus radiata GN=0_13794_01 PE=3 SV=1 - [K7NMH3_PINRA]	1	0.358809	7.19424	0	-1.47871	2.84684	2	0.975544
D5AAB7	Triosephosphate isomerase OS=Picea sitchensis PE=1 SV=1 - [D5AAB7_PICSI]	1	0.351741	7.14286	0	-1.50741	2.8365	2	0.978105
A9NLS7	60S ribosomal protein L6 OS=Picea sitchensis PE=2 SV=1 - [A9NLS7_PICSI]	1	0.331236	0.699301	0	-1.59407	-0.516015	2	0.493669
A9NLQ1	Histone H4 OS=Picea sitchensis PE=3 SV=1 - [A9NLQ1_PICSI]	1	1.10988	2.457	0	0.150401	1.2969	4	0.860571
A9NV74	Superoxide dismutase [Cu-Zn] OS=Picea sitchensis PE=2 SV=1 - [A9NV74_PICSI]	1	0.901713	1.49925	0	-0.149259	0.584241	2	0.802107
D9IWE0	Embryo-abundant protein OS=Pinus pinaster GN=EAP PE=2 SV=1 - [D9IWE0_PINPS]	1	1.04493	0.77821	0	0.0634092	-0.361768	1	0.826123
B8LLL1	Citrate synthase OS=Picea sitchensis PE=2 SV=1 - [B8LLL1_PICSI]	1	0.968992	0.579039	0	-0.045443	-0.788268	1	0.986038
A9NUZ2	Catalase OS=Picea sitchensis PE=2 SV=1 - [A9NUZ2_PICSI]	1	1.05932	0.477555	0	0.0831412	-1.06626	1	0.914922
C3VIW3	Actin 1 OS=Picea abies PE=2 SV=1 - [C3VIW3_PICAB]	1	0.968054	0.397772	0	-0.0468403	-1.32998	1	0.979113
A9NV56	40S ribosomal protein SA OS=Picea sitchensis PE=2 SV=1 - [A9NV56_PICSI]	1	1.16414	0.395101	0	0.21927	-1.33971	1	0.837987
A9NNL2	Annexin OS=Picea sitchensis PE=2 SV=1 - [A9NNL2_PICSI]	1	1.11607	0.292997	0	0.158429	-1.77104	1	0.905863
P42794	Ribosomal L5P family protein	1	0.170097	11.6279	0	-2.55557	3.53952	2	0.990555
Q1H5F9	Histone superfamily protein	1	0.541126	11.3636	0	-0.885965	3.50635	2	0.798555
P50883	Ribosomal protein L11 family protein	1	1.19332	11.3636	0	0.254978	3.50635	4	0.789232
F4HRM3	Phosphatidylinositol-4-phosphate 5-kinase family protein	1	1.05042	5.74713	0	0.0709665	2.52284	4	0.702659
Q3EAA5	polyubiquitin 10	1	1.16279	5.78035	0	0.217591	2.53116	4	0.812585
Q9FIT8	ARF-GAP domain 1	1	0.338639	1.4881	0	-1.56218	0.573467	2	0.822775
F4HUA0	GTP binding Elongation factor Tu family protein	1	0.918274	3.7037	0	-0.123004	1.88897	4	0.502374
Q9SIH0	Ribosomal protein S11 family protein	1	1.20337	2.46305	0	0.26708	1.30045	4	0.957484
Q6NR90	Histone superfamily protein	1	1	1.8622	0	0	0.897006	4	0.643482
Q0WRA9	Histone superfamily protein	1	1.04275	1.50376	0	0.0603973	0.588574	4	0.840099
F4IWP7	breast basic conserved 1	1	0.527148	0.681199	0	-0.92372	-0.553852	2	0.347851
Q9SH69	6-phosphogluconate dehydrogenase family protein	1	1.07759	1.34953	0	0.107803	0.432455	4	0.979615
Q9LD28	Histone superfamily protein	1	0.798085	1	0	-0.325386	0	2	0.665805
Q0WUG9	nucleoside diphosphate kinase 2	1	3.20513	3.24675	0	1.68038	1.699	4	0.547906
Q2V4M4	catalase 3	1	1.35135	1.45773	0	0.434403	0.54372	4	0.673772
F4HUJ2	Ribosomal protein L16p/L10e family protein	1	0.805153	0.744602	0	-0.312665	-0.425459	1	0.663083
P29515	tubulin beta-7 chain	1	1.15207	0.858369	0	0.204233	-0.22033	3	0.801452
Q9XES1	endomembrane-type CA-ATPase 4	1	0.900901	0.646831	0	-0.15056	-0.62854	1	0.974669
Q0WNJ6	Clathrin, heavy chain	1	0.977517	0.66313	0	-0.0328061	-0.592636	1	0.987946
D7M1G8	ATP synthase alpha/beta family protein	1	1.0846	1.00604	0	0.117161	0.00868224	3	0.851225
F4JEL5	eukaryotic translation initiation factor 4A1	1	0.962464	0.556483	0	-0.0551957	-0.84559	1	0.987946
Q5E924	glyceraldehyde-3-phosphate dehydrogenase of plastid 2	1	0.803213	0.509684	0	-0.316146	-0.972325	1	0.93622
P53497	actin-12	1	0.694927	0.393082	0	-0.525067	-1.3471	1	0.898451
B9DG17	40s ribosomal protein SA	1	1.00806	0.539957	0	0.011588	-0.889084	1	0.957592
P11139	alpha-1 tubulin	1	0.948767	0.879507	0	-0.0758749	-0.185232	1	0.88581
F4JL11	importin alpha isoform 2	1	1.61812	0.690608	0	0.694321	-0.534062	3	0.916229
Q8RWJ5	SecY protein transport family protein	1	0.765697	0.319387	0	-0.385155	-1.64662	1	0.976599
F4KCE5	heat shock cognate protein 70-1	1	1.14416	0.342583	0	0.194295	-1.54547	1	0.874579
Q9C5U3	regulatory particle triple-A ATPase 6A	1	2.88184	0.805153	0	1.52699	-0.312665	3	0.967862

## Sheet: Sheet2
Accession	Description	GO annotation
D5AAB7	Triosephosphate isomerase	GO:0006096	GO:0008152	GO:0003824	GO:0004807	GO:0016853
P48496	Triosephosphate isomerase, chloroplastic	GO:0006096	GO:0008152	GO:0019253	GO:0003824	GO:0004807	GO:0004807	GO:0016853	GO:0009507	GO:0009536
B8LLL1	Citrate synthase	GO:0006099	GO:0044262	GO:0004108	GO:0016740	GO:0046912
E3V1H6	6-phosphogluconate dehydrogenase, decarboxylating	GO:0006098	GO:0055114	GO:0004616	GO:0016491	GO:0016616	GO:0050661	GO:0050662
Q9SH69	6-phosphogluconate dehydrogenase family protein	GO:0006098	GO:0055114	GO:0004616	GO:0016491	GO:0016616	GO:0050661	GO:0050662
Q5E924	glyceraldehyde-3-phosphate dehydrogenase of plastid 2	GO:0006096	GO:0005975	GO:0055114	GO:0004365	GO:0016491	GO:0050661	GO:0051287	GO:0009507	GO:0009536
A9NMT6	Aldose 1-epimerase	GO:0005975	GO:0019318	GO:0003824	GO:0004034	GO:0016853	GO:0030246
C3VP99	Class IV chitinase	GO:0005975	GO:0006032	GO:0016998	GO:0004568	GO:0008061
O04300	Alpha-1,4-glucan-protein synthase [UDP-forming]	GO:0030244	GO:0071555	GO:0016740	GO:0005576	GO:0005618	GO:0030054
Q42662	5-methyltetrahydropteroyltriglutamate--homocysteine methyltransferase	GO:0008652	GO:0009086	GO:0032259	GO:0008168	GO:0008270	GO:0016740	GO:0046872	GO:0005737
A9NLD0	Peptidyl-prolyl cis-trans isomerase	GO:0006457	GO:0000413	GO:0003755	GO:0016853
A5HIY2	Peptidyl-prolyl cis-trans isomerase	GO:0006457	GO:0000413	GO:0003755	GO:0016853
Q9AVT6	ADP, ATP carrier protein (Fragment)	GO:0006810	GO:0055085	GO:0005215	GO:0005743	GO:0016020	GO:0016021
Q9FIT8	ARF-GAP domain 1	GO:0006810	GO:0032312	GO:0043547	GO:0005096	GO:0008060	GO:0008270	GO:0046872	GO:0005737	GO:0005768
Q9XES1	endomembrane-type CA-ATPase 4	GO:0006810	GO:0006816	GO:0005388	GO:0005524	GO:0046872	GO:0005783	GO:0016020
Q42883	Calcium-transporting ATPase, endoplasmic reticulum-type	GO:0006810	GO:0070588	GO:0098655	GO:0000166	GO:0005388	GO:0005524	GO:0016787	GO:0005783	GO:0016020	GO:0016021
F4JL11	importin alpha isoform 2	GO:0015031	GO:0006606	GO:0006810	GO:0008565	GO:0005634	GO:0005737	GO:0009506
Q8RWJ5	SecY protein transport family protein	GO:0015031	GO:0005739	GO:0005794	GO:0016020
Q0WNJ6	Clathrin, heavy chain	GO:0006886	GO:0006897	GO:0016192	GO:0005198	GO:0005515	GO:0005774	GO:0005886
P47921	Nucleoside diphosphate kinase (Fragment)	GO:0016310	GO:0006165	GO:0009117	GO:0000166	GO:0005524	GO:0016301	GO:0016740	GO:0046872
A9NZL7	Nucleoside diphosphate kinase	GO:0016310	GO:0006165	GO:0006183	GO:0006228	GO:0006241	GO:0000166	GO:0005524	GO:0016301	GO:0016740
P39207	Nucleoside diphosphate kinase 1	GO:0016310	GO:0006165	GO:0006950	GO:0000166	GO:0005515	GO:0005524	GO:0016740	GO:0016301	GO:0046872
Q0WUG9	Nucleoside diphosphate kinase 2	GO:0016310	GO:0006165	GO:0006183	GO:0006228	GO:0006241	GO:0000166	GO:0004550	GO:0005524	GO:0016301	GO:0016740
F4HRM3	Phosphatidylinositol-4-phosphate 5-kinase family protein	GO:0016310	GO:0046488	GO:0046854	GO:0005524	GO:0016301	GO:0016307
Q42547	Catalase-3	GO:0055114	GO:0009409	GO:0006995	GO:0006995	GO:0042744	GO:0006979	GO:0004096	GO:0004601	GO:0005515	GO:0016491	GO:0005618	GO:0005777	GO:0005773
Q8RVJ5	Putative flavonoid 3'-hydroxylase (Fragment)	GO:0055114	GO:0016491	GO:0004497	GO:0046872
B8LKX4	Catalase	GO:0055114	GO:0042744	GO:0006979	GO:0004096	GO:0004601	GO:0016491	GO:0020037	GO:0046872
A9NV74	Superoxide dismutase [Cu-Zn]	GO:0055114	GO:0006801	GO:0019430	GO:0004784	GO:0016491	GO:0046872
A9NUZ2	Catalase	GO:0055114	GO:0006979	GO:0042744	GO:0004096	GO:0004601	GO:0016491	GO:0020037	GO:0046872
Q2V4M4	catalase 3	GO:0055114	GO:0006979	GO:0004096	GO:0020037
P04352	Calmodulin	GO:0005509	GO:0010099	GO:0009737	GO:0009651	GO:0009414	GO:0019722	GO:0046872
C6FCQ5	Calmodulin (Fragment)	GO:0005509
A9NNL2	Annexin	GO:0005509	GO:0005544
Q42434	Luminal-binding protein	GO:0000166	GO:0005524	GO:0005783
P84976	Glycine-rich RNA-binding protein 2	GO:0000166	GO:0003723	GO:0003676
Q94A52	DEAD-box ATP-dependent RNA helicase 2	GO:0000166	GO:0006397	GO:0006364	GO:0042254	GO:0001666	GO:0003676	GO:0003723	GO:0004386	GO:0005515	GO:0005524	GO:0016787	GO:0005634	GO:0005730	GO:0016020	GO:0016607	GO:0035145
Q40924	Luminal binding protein OS=Pseudotsuga menziesii GN=BiP PE=2 SV=2 - [Q40924_PSEMZ]	GO:0000166	GO:0005524
F4KCE5	heat shock cognate protein 70-1	GO:0000166	GO:0006950	GO:0005524
Q9C5U3	regulatory particle triple-A ATPase 6A	GO:0000166	GO:0030163	GO:0005524	GO:0016787	GO:0000502	GO:0005634	GO:0005737	GO:0005886
Q40933	Legumin-like storage protein	GO:0045735
Q99285	Histone H2B (Fragments)	GO:0003677	GO:0030261	GO:0046982	GO:0000786	GO:0005634	GO:0005694
Q1SU99	Probable histone H2B.3	GO:0003677	GO:0006334	GO:0046982	GO:0000786	GO:0005634	GO:0005694
P62785	Histone H4 variant TH011	GO:0003677	GO:0006334	GO:0046982	GO:0000786	GO:0005634	GO:0005694	GO:0005730	GO:0005773	GO:0005774	GO:0005829	GO:0005886	GO:0009507	GO:0009579
A9NMA0	Histone H3	GO:0003677	GO:0046982	GO:0000786	GO:0005634	GO:0005694
K7NMH3	Histone H2A (Fragment)	GO:0003677	GO:0046982	GO:0000786	GO:0005634	GO:0005694
A9NLQ1	Histone H4	GO:0003677	GO:0006334	GO:0046982	GO:0000786	GO:0005634	GO:0005694
Q1H5F9	Histone H2B	GO:0003677	GO:0046982	GO:0000786	GO:0005634	GO:0005694
Q6NR90	Histone H4	GO:0003677	GO:0006334	GO:0046982	GO:0000786	GO:0005634	GO:0005634	GO:0005694
Q0WRA9	Histone H3	GO:0003677	GO:0006334	GO:0046982	GO:0000786	GO:0005634	GO:0005634	GO:0005694
Q9LD28	Histone H2A.6	GO:0003677	GO:0009611	GO:0009617	GO:0009294	GO:0005515	GO:0046982	GO:0000786	GO:0005634	GO:0005694	GO:0005730
P46287	60S ribosomal protein L11	GO:0006412	GO:0003723	GO:0003735	GO:0019843	GO:0005622	GO:0005737	GO:0005840	GO:0030529
P49199	40S ribosomal protein S8	GO:0006412	GO:0006414	GO:0000462	GO:0003735	GO:0005622	GO:0005840	GO:0022627	GO:0030529
P51427	40S ribosomal protein S5-2	GO:0006412	GO:0003723	GO:0003735	GO:0005618	GO:0005773	GO:0005840	GO:0005886	GO:0009506	GO:0009507	GO:0015935	GO:0022626	GO:0030529
P46298	40S ribosomal protein S13	GO:0006412	GO:0003735	GO:0005622	GO:0005840	GO:0030529
P49627	60S ribosomal protein L13	GO:0006412	GO:0003735	GO:0005622	GO:0005840	GO:0005840	GO:0030529
Q9FJA6	40S ribosomal protein S3-3	GO:0006412	GO:0001510	GO:0009651	GO:0003723	GO:0003723	GO:0003735	GO:0005730	GO:0005829	GO:0005840	GO:0009506	GO:0015935	GO:0016020	GO:0022626	GO:0022627	GO:0030529	GO:0005794
O50003	60S ribosomal protein L12	GO:0006412	GO:0003723	GO:0003735	GO:0019843	GO:0005840	GO:0030529
Q9XEK6	40S ribosomal protein S14	GO:0006412	GO:0003723	GO:0003735	GO:0019843	GO:0005840	GO:0030529
Q9ZSR8	40S ribosomal protein SA	GO:0006412	GO:0000028	GO:0003735	GO:0005840	GO:0005737	GO:0005622	GO:0030529
A9NKN3	40S ribosomal protein S24	GO:0006412	GO:0000166	GO:0003735	GO:0005622	GO:0005840	GO:0030529
A9NMR0	40S ribosomal protein S8	GO:0006412	GO:0003735	GO:0005622	GO:0005840	GO:0030529
B8LQY1	60S ribosomal protein L13	GO:0006412	GO:0003735	GO:0005622	GO:0005840	GO:0030529
A9NLS7	60S ribosomal protein L6	GO:0006412	GO:0003735	GO:0005622	GO:0005840	GO:0030529
A9NV56	40S ribosomal protein SA	GO:0006412	GO:0003735	GO:0000028	GO:0005622	GO:0005737	GO:0005840	GO:0015935	GO:0022627	GO:0030529
P42794	Ribosomal L5P family protein	GO:0006412	GO:0003723	GO:0003735	GO:0019843	GO:0001510	GO:0005622	GO:0005737	GO:0005773	GO:0005840	GO:0016020	GO:0022625	GO:0022626	GO:0030529
P50883	Ribosomal protein L11 family protein	GO:0006412	GO:0001510	GO:0009409	GO:0003723	GO:0003735	GO:0019843	GO:0008270	GO:0005634	GO:0005730	GO:0005773	GO:0005829	GO:0005840	GO:0009506	GO:0009507	GO:0022625	GO:0022626	GO:0030529
Q9SIH0	Ribosomal protein S11 family protein	GO:0006412	GO:0003735	GO:0042545	GO:0009664	GO:0005515	GO:0005737	GO:0005774	GO:0005829	GO:0005840	GO:0005886	GO:0009506	GO:0009507	GO:0016020	GO:0022626	GO:0022627	GO:0030529
F4HUJ2	Ribosomal protein L16p/L10e family protein	GO:0006412	GO:0003735	GO:0005622	GO:0005840
B9DG17	40s ribosomal protein SA	GO:0006412	GO:0003735	GO:0000028	GO:0005622	GO:0005737	GO:0005840	GO:0015935	GO:0022627	GO:0030529
O82134	Proliferating cell nuclear antigen	GO:0006260	GO:0006275	GO:0003677	GO:0030337	GO:0005634
A9P175	Proliferating cell nuclear antigen	GO:0006260	GO:0006275	GO:0003677	GO:0030337	GO:0005634
Q96483	Actin-51 (Fragment)	GO:0007010	GO:0051301	GO:0000166	GO:0005524	GO:0005856	GO:0005737
C3VIW3	Actin 1 OS=Picea abies PE=2 SV=1 - [C3VIW3_PICAB]	GO:0007010	GO:0000166	GO:0005524	GO:0005737	GO:0005856
P53497	actin-12	GO:0007010	GO:0009827	GO:0009860	GO:0010498	GO:0006094	GO:0000166	GO:0005200	GO:0005524	GO:0005737	GO:0005739	GO:0005856	GO:0009570	GO:0009941
A9NNS7	Profilin	GO:0030036	GO:0003779	GO:0005856
P20363	Tubulin alpha-3/alpha-5 chain	GO:0007017	GO:0051258	GO:0006184	GO:0005200	GO:0000166	GO:0003924	GO:0005525	GO:0005737	GO:0005856	GO:0005874	GO:0043234
P29515	tubulin beta-7 chain	GO:0007010	GO:0007017	GO:0009651	GO:0010075	GO:0010498	GO:0046686	GO:0051258	GO:0006184	GO:0006094	GO:0000166	GO:0003924	GO:0005200	GO:0005525	GO:0005618	GO:0005737	GO:0005773	GO:0005794	GO:0005829	GO:0005856	GO:0005874	GO:0005886	GO:0009506	GO:0043234	GO:0045298
P11139	alpha-1 tubulin	GO:0007010	GO:0007017	GO:0010498	GO:0051258	GO:0006184	GO:0006094	GO:0000166	GO:0003924	GO:0005200	GO:0005525	GO:0005737	GO:0005829	GO:0005856	GO:0005874	GO:0005886	GO:0043234
O64937	Elongation factor 1-alpha	GO:0006412	GO:0006414	GO:0006184	GO:0000166	GO:0003746	GO:0003924	GO:0005525	GO:0005737
P41380	Eukaryotic initiation factor 4A-3	GO:0006412	GO:0006413	GO:0000166	GO:0003676	GO:0003723	GO:0003743	GO:0004386	GO:0005524	GO:0016787
P41376	Eukaryotic initiation factor 4A-1	GO:0006412	GO:0006413	GO:0006200	GO:0003723	GO:0000166	GO:0003676	GO:0005515	GO:0004386	GO:0005737
Q9AVT7	Elongation factor 1-alpha (Fragment)	GO:0006414	GO:0006184	GO:0000166	GO:0003746	GO:0003924	GO:0005525	GO:0005737
P85915	Elongation factor 1-alpha (Fragments)	GO:0006412	GO:0006414	GO:0000166	GO:0003746	GO:0005525	GO:0005737
F4HUA0	GTP binding Elongation factor Tu family protein	GO:0006414	GO:0006184	GO:0000166	GO:0003746	GO:0003924	GO:0005525
F4JEL5	eukaryotic translation initiation factor 4A1	GO:0006413	GO:0006200	GO:0000166	GO:0003676	GO:0003743	GO:0004386	GO:0005524	GO:0008026	GO:0016787
P05494	ATP synthase subunit alpha, mitochondrial	GO:0015986	GO:0006754	GO:0006810	GO:0006811	GO:0046034	GO:0005524	GO:0000166	GO:0016820	GO:0046933
P17614	ATP synthase subunit beta, mitochondrial	GO:0015986	GO:0006200	GO:0006754	GO:0006810	GO:0006811	GO:0015991	GO:0015992	GO:0000166	GO:0005515
I3VKE8	ATP synthase subunit alpha	GO:0015986	GO:0006810	GO:0006811	GO:0006754	GO:0015992	GO:0046034	GO:0000166	GO:0005524	GO:0016820	GO:0046933	GO:0005739	GO:0033178
A9NUR7	ATP synthase subunit beta	GO:0015986	GO:0006810	GO:0006811	GO:0006754	GO:0015992	GO:0046034	GO:0000166	GO:0005524	GO:0016820	GO:0046933	GO:0033178	GO:0045261
D7M1G8	ATP synthase alpha/beta family protein	GO:0015986	GO:0006754	GO:0006810	GO:0006811	GO:0006200	GO:0015991	GO:0015992	GO:0046034	GO:0000166	GO:0005524	GO:0008266	GO:0016787	GO:0016820	GO:0016887	GO:0017111	GO:0046933	GO:0000275	GO:0005730	GO:0005739	GO:0005743	GO:0005747	GO:0005753	GO:0009941	GO:0016020	GO:0033178	GO:0045261
P0C033	Ubiquitin-like protein 1	GO:0009693	GO:0009790	GO:0005634	GO:0005737
O49996	14-3-3-like protein D
A8T3H0	Ubiquitin (Fragment)
D9IWE0	Embryo-abundant protein
Q3EAA5	polyubiquitin 10
F4IWP7	breast basic conserved 1

## Sheet: Sheet3
Accession	Description
P46287	60S ribosomal protein L11	GO:0010467
P48496	Triosephosphate isomerase, chloroplastic	GO:0006096
O49996	14-3-3-like protein D
P49199	40S ribosomal protein S8	GO:0006412
P51427	40S ribosomal protein S5-2	GO:0006412
P46298	40S ribosomal protein S13	GO:0006412
Q99285	Histone H2B (Fragments)
P49627	60S ribosomal protein L13
O64937	Elongation factor 1-alpha
Q9FJA6	40S ribosomal protein S3-3
O82134	Proliferating cell nuclear antigen
P04352	Calmodulin
Q1SU99	Probable histone H2B.3
P20363	Tubulin alpha-3/alpha-5 chain
Q42434	Luminal-binding protein
P0C033	Ubiquitin-like protein 1
O50003	60S ribosomal protein L12
Q9XEK6	40S ribosomal protein S14
Q96483	Actin-51 (Fragment)
Q42547	Catalase-3
P41380	Eukaryotic initiation factor 4A-3
P84976	Glycine-rich RNA-binding protein 2
P39207	Nucleoside diphosphate kinase 1
Q94A52	DEAD-box ATP-dependent RNA helicase 2
P05494	ATP synthase subunit alpha, mitochondrial
P47921	Nucleoside diphosphate kinase (Fragment)
O04300	Alpha-1,4-glucan-protein synthase [UDP-forming]
Q42662	5-methyltetrahydropteroyltriglutamate--homocysteine methyltransferase
Q9ZSR8	40S ribosomal protein SA
P41376	Eukaryotic initiation factor 4A-1
Q42883	Calcium-transporting ATPase, endoplasmic reticulum-type
P17614	ATP synthase subunit beta, mitochondrial
P62785	Histone H4 variant TH011 OS=Triticum aestivum PE=3 SV=2 - [H41_WHEAT]
Q8RVJ5	Putative flavonoid 3'-hydroxylase (Fragment) OS=Pinus pinaster PE=2 SV=1 - [Q8RVJ5_PINPS]
A9NZL7	Nucleoside diphosphate kinase OS=Picea sitchensis PE=2 SV=1 - [A9NZL7_PICSI]
I3VKE8	ATP synthase subunit alpha OS=Larix mastersiana GN=atpA PE=3 SV=1 - [I3VKE8_9CONI]
A9NMT6	Aldose 1-epimerase OS=Picea sitchensis PE=2 SV=1 - [A9NMT6_PICSI]
A9NKN3	40S ribosomal protein S24 OS=Picea sitchensis PE=2 SV=1 - [A9NKN3_PICSI]
B8LKX4	Catalase OS=Picea sitchensis PE=2 SV=1 - [B8LKX4_PICSI]
A8T3H0	Ubiquitin (Fragment) OS=Picea abies PE=2 SV=1 - [A8T3H0_PICAB]
Q40924	Luminal binding protein OS=Pseudotsuga menziesii GN=BiP PE=2 SV=2 - [Q40924_PSEMZ]
A9NNS7	Profilin OS=Picea sitchensis PE=2 SV=1 - [A9NNS7_PICSI]
E3V1H6	6-phosphogluconate dehydrogenase, decarboxylating OS=Pinus sylvestris GN=6pgdB PE=3 SV=1 - [E3V1H6_PINSY]
A9NMA0	Histone H3 OS=Picea sitchensis PE=2 SV=1 - [A9NMA0_PICSI]
A9NUR7	ATP synthase subunit beta OS=Picea sitchensis PE=2 SV=1 - [A9NUR7_PICSI]
Q9AVT7	Elongation factor 1-alpha (Fragment) OS=Picea abies PE=2 SV=1 - [Q9AVT7_PICAB]
C6FCQ5	Calmodulin (Fragment) OS=Pseudotsuga macrocarpa PE=4 SV=1 - [C6FCQ5_9CONI]
A9P175	Proliferating cell nuclear antigen OS=Picea sitchensis PE=2 SV=1 - [A9P175_PICSI]
A9NLD0	Peptidyl-prolyl cis-trans isomerase OS=Picea sitchensis PE=2 SV=1 - [A9NLD0_PICSI]
A9NMR0	40S ribosomal protein S8 OS=Picea sitchensis PE=2 SV=1 - [A9NMR0_PICSI]
P85915	Elongation factor 1-alpha (Fragments) OS=Pseudotsuga menziesii PE=1 SV=1 - [EF1A_PSEMZ]
B8LQY1	60S ribosomal protein L13 OS=Picea sitchensis PE=2 SV=1 - [B8LQY1_PICSI]
Q40933	Legumin-like storage protein OS=Pseudotsuga menziesii PE=2 SV=1 - [Q40933_PSEMZ]
A5HIY2	Peptidyl-prolyl cis-trans isomerase OS=Pinus taeda GN=Cyp1 PE=2 SV=1 - [A5HIY2_PINTA]
Q9AVT6	ADP, ATP carrier protein (Fragment) OS=Picea abies PE=2 SV=1 - [Q9AVT6_PICAB]
C3VP99	Class IV chitinase OS=Pseudotsuga menziesii GN=Ch4-1 PE=2 SV=1 - [C3VP99_PSEMZ]
K7NMH3	Histone H2A (Fragment) OS=Pinus radiata GN=0_13794_01 PE=3 SV=1 - [K7NMH3_PINRA]
D5AAB7	Triosephosphate isomerase OS=Picea sitchensis PE=1 SV=1 - [D5AAB7_PICSI]
A9NLS7	60S ribosomal protein L6 OS=Picea sitchensis PE=2 SV=1 - [A9NLS7_PICSI]
A9NLQ1	Histone H4 OS=Picea sitchensis PE=3 SV=1 - [A9NLQ1_PICSI]
A9NV74	Superoxide dismutase [Cu-Zn] OS=Picea sitchensis PE=2 SV=1 - [A9NV74_PICSI]
D9IWE0	Embryo-abundant protein OS=Pinus pinaster GN=EAP PE=2 SV=1 - [D9IWE0_PINPS]
B8LLL1	Citrate synthase OS=Picea sitchensis PE=2 SV=1 - [B8LLL1_PICSI]
A9NUZ2	Catalase OS=Picea sitchensis PE=2 SV=1 - [A9NUZ2_PICSI]
C3VIW3	Actin 1 OS=Picea abies PE=2 SV=1 - [C3VIW3_PICAB]
A9NV56	40S ribosomal protein SA OS=Picea sitchensis PE=2 SV=1 - [A9NV56_PICSI]
A9NNL2	Annexin OS=Picea sitchensis PE=2 SV=1 - [A9NNL2_PICSI]
P42794	Ribosomal L5P family protein
Q1H5F9	Histone superfamily protein
P50883	Ribosomal protein L11 family protein
F4HRM3	Phosphatidylinositol-4-phosphate 5-kinase family protein
Q3EAA5	polyubiquitin 10
Q9FIT8	ARF-GAP domain 1
F4HUA0	GTP binding Elongation factor Tu family protein
Q9SIH0	Ribosomal protein S11 family protein
Q6NR90	Histone superfamily protein
Q0WRA9	Histone superfamily protein
F4IWP7	breast basic conserved 1
Q9SH69	6-phosphogluconate dehydrogenase family protein
Q9LD28	Histone superfamily protein
Q0WUG9	nucleoside diphosphate kinase 2
Q2V4M4	catalase 3
F4HUJ2	Ribosomal protein L16p/L10e family protein
P29515	tubulin beta-7 chain
Q9XES1	endomembrane-type CA-ATPase 4
Q0WNJ6	Clathrin, heavy chain
D7M1G8	ATP synthase alpha/beta family protein
F4JEL5	eukaryotic translation initiation factor 4A1
Q5E924	glyceraldehyde-3-phosphate dehydrogenase of plastid 2
P53497	actin-12
B9DG17	40s ribosomal protein SA
P11139	alpha-1 tubulin
F4JL11	importin alpha isoform 2
Q8RWJ5	SecY protein transport family protein
F4KCE5	heat shock cognate protein 70-1
Q9C5U3	regulatory particle triple-A ATPase 6A
